# Supplementary material for: Constraining tectonic uplift and advection from the main drainage divide of a mountain belt
Source: Nat Commun. 2021 Jan 22;12:544. doi: 10.1038/s41467-020-20748-2 (PMC7822862; doi:10.1038/s41467-020-20748-2)
Supplement: Supplementary file 5 — Source Data [file 41467_2020_20748_MOESM5_ESM.xlsx]

## Sheet: Fig. 2e
Data 1	Uplift gradient (mm/yr per km)	Normalized divide location (%)	Standard deviations (%)			Data 2	Uplift gradient (mm/yr per km)	Normalized divide location (%)	Standard deviations (%)		Data 3	Uplift gradient (mm/yr per km)	Standard deviations (mm/yr)	Normalized divide location (%)	Standard deviations (%)
Numerical Model	0	49.714	3.46			Taiwan	0.166923	67.3927	0.140934		Sicily	0.00696843	0.000902629	58.541	2.53408
	0.01	57.566	4.144				0.173476	66.441	0.0807331			0.00560172	0.000474312	51.6159	1.03997
	0.02	60.494	4.138				0.190051	66.2056	0.643107			0.0103439	0.00223018	54.1188	2.16236
	0.03	65.506	5.526				0.189628	65.7337	0.522303			0.0183788	0.00185977	61.6216	0.377732
	0.04	67.946	2.846				0.145229	64.9792	0.199721			0.019841	0.00237686	63.068	0.527856
	0.05	67.228	2.128				0.142503	62.7208	0.97608			0.0130409	0.000578398	69.8624	2.03848
	0.06	69.312	2.208				0.119187	62.3824	0.849493			0.00979633	0.00110276	65.0465	2.83591
	0.07	68.836	4.164				0.131888	63.3923	0.568549			0.00551904	0.00114466	51.6839	1.43276
	0.08	70.044	2.552				0.0524661	63.5714	1.7673			0.00193466	0.000699928	48.5558	1.74869
	0.09	70.648	2.336				0.0997061	64.0721	0.69186			0.000707914	0.000323163	63.0695	0.830979
	0.1	70.742	1.904
	0.11	71.856	2.54
	0.12	70.902	2.468
	0.13	71.05	2.156
	0.14	72.05	3.626
	0.15	71.734	3.048
	0.16	72.08	2.63
	0.17	72.62	2.214
	0.18	72.676	3.462
	0.19	73.316	2.744

## Sheet: Fig. S1
Data 1	Drainage area (km2)	River length (km)		Data 2	Drainage area (km2)	River length (km)		Data 3	Drainage area (km2)	River length (km)		Data 4	Drainage area (km2)	River length (km)		Data 5	Drainage area (km2)	River length (km)		Data 6	Drainage area (km2)	River length (km)		Data 7	Drainage area (km2)	River length (km)		Data 8	Drainage area (km2)	River length (km)		Data 9	Drainage area (km2)	River length (km)		Data 10	Drainage area (km2)	River length (km)		Data 11	Drainage area (km2)	River length (km)		Data 12	Drainage area (km2)	River length (km)		Data 13	Drainage area (km2)
Uplift gradient of	5.0287	4.8706		Uplift gradient of	5.0175	3.6932		Uplift gradient of	5.0456	4.3167		Uplift gradient of	5.0681	4.5289		Uplift gradient of	5.0344	4.8107		Uplift gradient of	5.0287	3.3364		Uplift gradient of	5.0287	3.3471		Uplift gradient of	5.04	4.3531		Uplift gradient of	5.0794	3.7842		Uplift gradient of	5.0456	4.2417		Uplift gradient of	5.0512	4.0456		Uplift gradient of	5.0344	3.8698		Uplift gradient of	5.0006
0 mm/yr per km	5.0344	4.0349		0.01 mm/yr per km	5.0287	3.6781		0.02 mm/yr per km	5.1131	4.8107		0.03 mm/yr per km	5.0681	4.3456		0.04 mm/yr per km	5.0681	3.3835		0.05 mm/yr per km	5.0625	3.9653		0.06 mm/yr per km	5.0456	4.2085		0.07 mm/yr per km	5.04	4.1903		0.08 mm/yr per km	5.0794	3.9342		0.09 mm/yr per km	5.1075	3.6342		0.1 mm/yr per km	5.0681	3.7713		0.11 mm/yr per km	5.0456	4.5031		0.12 mm/yr per km	5.0006
	5.0569	3.0857			5.0512	4.2728			5.1244	3.8463			5.0963	3.7243			5.085	4.3993			5.1244	3.6963			5.085	4.066			5.0738	4.1024			5.0963	4.4153			5.1075	4.516			5.0738	5.432			5.0794	3.6471			5.0344
	5.0681	4.2107			5.0794	3.5978			5.1244	4.6039			5.1019	4.188			5.085	3.2463			5.1244	3.9524			5.1075	4.2031			5.085	4.4721			5.1581	3.9289			5.1356	5.9517			5.0906	3.2463			5.0794	4.2267			5.0569
	5.0906	4.7228			5.085	3.7971			5.1356	4.0948			5.1131	3.4274			5.1244	4.5524			5.1356	3.4789			5.1356	4.2448			5.1019	3.4713			5.1694	4.0585			5.1469	4.263			5.0963	3.8592			5.0963	3.0471			5.0794
	5.1019	4.8546			5.0906	4.3221			5.1525	3.9577			5.1188	4.2289			5.1413	3.9235			5.1638	3.2539			5.1413	4.0767			5.13	4.1698			5.2706	4.0403			5.2538	4.0638			5.1356	3.6599			5.1188	3.616			5.1131
	5.1188	4.0789			5.0906	4.1099			5.1638	4.2985			5.1188	3.6289			5.1413	3.4167			5.175	4.3585			5.1694	4.4592			5.1413	3.991			5.2875	4.9252			5.2763	4.3971			5.1413	3.841			5.1469	3.391			5.13
	5.1413	4.5471			5.1131	3.3675			5.1806	3.9364			5.1356	4.0456			5.2031	3.2614			5.1863	4.0327			5.1919	3.8517			5.175	3.7145			5.2988	3.8517			5.2988	3.6577			5.1469	4.0145			5.1469	3.4092			5.13
	5.1581	4.3971			5.1188	3.8024			5.1806	5.6485			5.1413	4.6039			5.2088	4.0895			5.1975	3.841			5.22	3.4971			5.1975	4.1903			5.31	3.9191			5.3269	5.0281			5.1525	4.6327			5.1525	4.0145			5.1413
	5.1806	3.1789			5.1413	4.0789			5.1863	4.2835			5.1469	3.9213			5.2088	3.8827			5.2144	4.5342			5.2481	4.0039			5.2144	3.8517			5.3156	3.8752			5.3269	4.3456			5.1581	3.6267			5.1581	4.4903			5.1469
	5.1863	3.3803			5.1469	3.5925			5.2031	4.2448			5.1806	4.1281			5.2144	5.0024			5.2256	4.2524			5.2481	3.8592			5.2256	4.2963			5.3269	3.8517			5.3325	4.6017			5.2031	3.7842			5.1806	3.991			5.1581
	5.1919	4.6607			5.1863	4.4357			5.22	4.0167			5.2031	4.7206			5.22	4.4077			5.2706	3.6524			5.2819	4.1903			5.2425	4.6145			5.355	3.7221			5.3325	3.6085			5.2031	5.1706			5.1975	3.1767			5.175
	5.1919	3.4425			5.2088	4.5728			5.2256	4.0349			5.2088	3.7221			5.2369	5.0206			5.2931	4.0039			5.2875	4.1099			5.2538	5.2478			5.4112	3.8335			5.3494	3.9963			5.22	4.0327			5.2031	4.2759			5.22
	5.2031	3.8925			5.2538	4.7228			5.2313	4.5138			5.22	3.2099			5.2594	3.991			5.2931	4.4698			5.31	4.0403			5.2538	3.8206			5.4394	4.3198			5.355	4.8213			5.22	4.638			5.2144	3.6706			5.2425
	5.2144	4.6114			5.265	4.1539			5.2369	2.9539			5.2369	4.9553			5.2594	4.4956			5.2988	4.0274			5.3494	5.3645			5.3156	3.7403			5.5012	4.1099			5.3606	3.7971			5.2706	4.1956			5.2481	3.9448			5.2481
	5.2144	4.291			5.2931	3.2121			5.2481	3.5281			5.265	3.5903			5.2594	4.2364			5.31	3.4842			5.3662	3.5153			5.3438	3.8281			5.5069	4.2213			5.3775	4.4517			5.2988	5.2691			5.2538	4.4077			5.2538
	5.2256	4.6917			5.3269	4.3425			5.2481	4.3917			5.2763	3.5175			5.2819	3.8485			5.31	4.3585			5.3662	3.9546			5.3719	4.5267			5.5069	3.5335			5.4	3.8335			5.2988	3.5206			5.2706	3.4917			5.2819
	5.2313	5.0046			5.3438	4.2675			5.2538	5.0281			5.3213	4.6607			5.3269	4.5267			5.3325	3.1531			5.3719	3.8592			5.3775	3.2849			5.5406	4.4077			5.4337	3.8774			5.3213	3.2228			5.3213	4.0327			5.2819
	5.2481	4.0039			5.3438	3.8485			5.2706	3.6417			5.3438	4.4335			5.3438	4.1956			5.3662	4.2653			5.3775	4.3456			5.4225	3.5228			5.5575	3.8774			5.4619	3.4842			5.3494	4.3767			5.3325	4.0509			5.3044
	5.2594	4.3971			5.3438	4.0478			5.3213	5.0667			5.3944	3.616			5.3719	4.216			5.3719	3.1789			5.3831	3.8335			5.4337	3.9267			5.6081	4.0327			5.4619	3.3395			5.3494	4.0895			5.3438	4.5835			5.31
	5.2819	4.4485			5.3438	4.4978			5.3438	4.1667			5.3944	4.1721			5.3719	4.3296			5.4394	3.3781			5.4	3.9963			5.4731	4.7335			5.6081	4.0327			5.5575	3.5956			5.3831	3.5849			5.355	4.1827			5.3156
	5.2819	4.6607			5.355	3.7349			5.355	4.5395			5.3944	3.8667			5.3944	3.6213			5.4844	3.9342			5.4	4.4517			5.4844	4.3456			5.6081	3.6835			5.6306	4.3767			5.4056	4.2191			5.355	4.3895			5.3156
	5.3213	4.1667			5.3944	4.9948			5.3662	3.5357			5.445	3.6289			5.4056	3.6577			5.4956	4.441			5.4056	3.7531			5.4956	3.6963			5.6475	4.2706			5.6363	4.5684			5.4112	3.5956			5.3944	5.1031			5.3156
	5.3325	4.6425			5.4056	4.5471			5.3944	4.0585			5.4506	4.6274			5.4169	3.7585			5.5012	5.116			5.4169	3.6728			5.5012	3.8024			5.6813	3.9577			5.6475	4.4077			5.5069	4.3017			5.4	4.2395			5.3213
	5.3325	3.9342			5.4619	3.7221			5.4056	3.391			5.5012	4.4774			5.4337	4.9789			5.5519	5.2017			5.4225	4.3456			5.5181	5.1781			5.6981	3.9471			5.6588	4.2267			5.535	3.8698			5.4112	3.888			5.3213
	5.3381	3.7735			5.4787	4.7796			5.4169	3.3728			5.6025	4.5417			5.4394	3.8903			5.5575	3.6835			5.4225	4.5524			5.535	5.6002			5.715	3.8849			5.6869	4.1645			5.5687	3.9759			5.4225	4.5244			5.3325
	5.3438	3.8667			5.4956	3.8046			5.4169	3.8796			5.6194	3.4167			5.4675	4.1978			5.5631	3.3031			5.4619	4.3895			5.5631	6.1198			5.805	4.5759			5.6925	4.0017			5.5856	4.6349			5.4506	4.2342			5.3494
	5.3662	4.1357			5.5069	3.8024			5.4337	4.7903			5.6475	4.0971			5.4956	3.5099			5.5687	4.1228			5.4619	4.3531			5.5744	3.7456			5.8388	4.1463			5.7263	3.6085			5.5969	4.4077			5.4675	3.1274			5.3606
	5.3719	3.841			5.5519	4.9221			5.4337	4.0274			5.67	5.0175			5.5069	4.5728			5.5744	4.0585			5.4844	3.6857			5.5856	3.6781			5.8838	4.3274			5.7263	4.382			5.6025	4.4259			5.4787	3.5645			5.4
	5.4	3.7735			5.58	4.0349			5.4394	4.4517			5.67	4.7698			5.5406	4.6638			5.6081	4.5289			5.5125	4.0638			5.5912	3.9835			5.9287	3.5099			5.7263	3.3781			5.6137	4.4206			5.4787	4.4206			5.4056
	5.4	4.0789			5.6081	3.9085			5.4619	3.991			5.7094	4.8888			5.5406	4.366			5.625	4.6456			5.5181	5.6539			5.6025	4.1592			5.94	4.1645			5.7319	3.4971			5.6363	4.0327			5.4844	4.0585			5.4112
	5.4169	3.6985			5.6137	3.8046			5.49	3.8978			5.7263	3.9706			5.5687	4.2781			5.6531	3.5485			5.5237	4.1539			5.6025	3.9599			5.9569	4.0145			5.7544	4.9585			5.6756	4.3403			5.4956	4.1956			5.4619
	5.4394	3.8046			5.6306	5.5735			5.4956	3.4531			5.7263	4.5107			5.58	4.0842			5.6531	3.4167			5.5462	4.0145			5.6025	4.1077			5.9906	4.6327			5.76	4.8267			5.6813	4.5963			5.5012	4.4903			5.5125
	5.5069	5.1417			5.6306	5.0827			5.5069	3.7349			5.7319	5.1653			5.6363	4.3145			5.6588	5.1706			5.5744	5.0024			5.6137	4.0971			6.0244	4.2395			5.7656	4.0842			5.6981	3.4895			5.5125	4.4774			5.5125
	5.5069	4.2781			5.6363	3.2796			5.5125	3.8721			5.8275	4.5857			5.6363	4.0585			5.7038	4.8085			5.5744	3.9963			5.6194	4.3039			6.0525	4.0971			5.7825	4.4077			5.7094	4.1827			5.5181	3.3524			5.5237
	5.5575	4.1592			5.6644	4.9425			5.5181	5.0357			5.8444	3.8721			5.6475	4.2599			5.7094	4.2706			5.5912	4.6145			5.6306	5.3312			6.0694	4.9917			5.7825	3.4403			5.7094	4.6691			5.5181	3.6781			5.5969
	5.5631	4.1175			5.715	4.8213			5.5575	3.8335			5.85	4.4046			5.6531	4.5963			5.715	4.1206			5.5969	3.5206			5.6419	4.2781			6.0694	4.0092			5.7881	4.0971			5.7263	5.2917			5.5462	3.9342			5.6025
	5.6081	3.8463			5.7206	4.3039			5.5631	3.9728			5.8613	4.6145			5.67	3.7585			5.7544	4.0767			5.6137	3.7167			5.67	3.8024			6.075	4.607			5.805	4.2963			5.7431	4.4903			5.6475	3.8206			5.6137
	5.6137	3.8721			5.7488	5.7985			5.6306	4.4978			5.8725	4.141			5.6925	4.6691			5.7544	3.6395			5.6306	3.9653			5.6869	3.7585			6.0862	4.1024			5.805	5.9849			5.7769	4.3017			5.6644	4.1206			5.6194
	5.6194	3.8614			5.7656	4.8213			5.6419	3.9342			5.8894	4.5213			5.6981	3.6781			5.7769	4.141			5.6475	4.4978			5.6925	4.4281			6.1144	4.7153			5.8163	4.3531			5.805	4.1335			5.67	3.9963			5.6306
	5.6419	4.1024			5.7713	4.7796			5.67	4.2107			5.9625	4.0327			5.6981	4.0842			5.8388	4.2395			5.6981	3.2281			5.6925	3.8024			6.1762	3.6213			6.03	4.6509			5.8331	5.3259			5.6869	4.1645			5.6419
	5.6419	3.9107			5.7769	4.0425			5.6981	4.3371			5.9625	4.0403			5.715	4.3509			5.8388	4.8009			5.7038	4.5085			5.7094	3.7456			6.2325	3.8956			6.0412	5.3978			5.85	3.9835			5.76	3.3448			5.6869
	5.6475	3.4296			5.7825	4.6017			5.7206	4.8031			5.9681	4.2235			5.7263	4.2267			5.8556	4.2857			5.7038	3.9213			5.715	4.2706			6.2381	4.9252			6.0806	3.5517			5.8556	4.3403			5.7994	3.8827			5.6925
	5.6531	3.6289			5.8388	3.5667			5.7375	3.9289			5.985	5.0827			5.7488	4.4796			5.8669	4.1517			5.7263	3.6577			5.7263	3.8721			6.255	4.6531			6.12	4.3744			5.9006	3.6448			5.8106	3.6577			5.6981
	5.67	4.4432			5.8556	5.5274			5.7544	3.616			6.0131	4.4077			5.7825	4.3531			5.8725	4.4956			5.7263	4.3092			5.76	3.1767			6.255	4.2835			6.1256	4.4335			5.9119	4.2524			5.8106	3.9835			5.715
	5.7094	3.9985			5.8556	4.3114			5.76	4.6425			6.075	4.1978			5.7994	3.6031			5.8725	3.4842			5.7375	4.4153			5.7769	4.7774			6.2888	4.563			6.1256	4.5213			5.9231	4.2191			5.85	4.0456			5.7206
	5.7938	3.4349			5.8725	5.2296			5.7825	3.6985			6.12	4.8235			5.8163	3.9031			5.9006	3.6524			5.7544	3.9888			5.7881	4.3767			6.2888	4.338			6.1369	3.7509			5.9344	3.8903			5.85	4.9585			5.7263
	5.7994	4.366			5.8838	4.7517			5.805	3.7167			6.12	4.0478			5.8331	3.8978			5.9681	4.2985			5.7713	3.5721			5.7881	5.3077			6.3506	4.9691			6.1594	4.8289			5.9512	4.5599			5.8781	4.4774			5.7488
	5.85	4.1539			5.8894	3.7296			5.8444	4.5835			6.1256	4.2267			5.8388	4.2524			5.9906	4.4774			5.7713	3.3653			5.7994	4.2085			6.4125	5.4555			6.1988	3.9267			6.0131	4.3017			5.8838	4.7206			5.7544
	5.8556	4.0167			5.8894	4.9607			5.8556	4.0456			6.1369	3.7585			5.8613	3.7425			6.0075	3.6342			5.7769	3.8077			5.805	4.0092			6.4125	4.3713			6.2381	4.1259			6.03	4.3638			5.895	4.8706			5.76
	5.9006	4.0349			5.9119	5.3099			5.8838	4.3713			6.165	4.1024			5.8669	4.5267			6.0075	3.4842			5.7825	4.0789			5.8275	5.8767			6.4238	4.7206			6.2494	4.8085			6.0525	3.5153			5.9512	4.0327			5.7825
	5.94	3.5925			5.9287	3.9107			5.8838	4.2031			6.1875	4.4357			5.8669	4.4903			6.0244	5.163			5.7881	4.7441			5.8444	3.9963			6.4238	4.9509			6.2663	4.5448			6.0581	4.9198			5.9569	3.8281			5.7881
	5.9569	4.3456			5.94	5.4599			5.8838	3.7971			6.2156	3.5978			5.8725	4.8888			6.0581	4.6092			5.8163	4.5364			5.8556	4.1335			6.4688	4.8267			6.2888	4.532			6.0694	3.6213			5.985	4.6017			5.7938
	5.985	5.0539			6.0019	5.5864			5.9119	4.3221			6.2269	4.1539			5.9287	4.141			6.0694	4.2706			5.8275	4.0478			5.8613	4.3948			6.4688	4.6456			6.3338	4.3221			6.0919	5.2509			5.985	5.3312			5.805
	5.9906	4.8471			6.0187	3.9213			5.9231	3.9599			6.2438	4.0145			5.9344	4.2599			6.0806	4.5009			5.85	4.5577			5.8838	3.6138			6.5194	3.782			6.4238	4.5138			6.1481	4.5888			6.0019	4.9767			5.8106
	5.9906	3.6985			6.0244	4.9167			5.9231	4.3221			6.255	4.5107			5.94	4.7259			6.12	4.6017			5.8556	3.8903			5.9063	3.4531			6.525	4.3017			6.4406	4.6509			6.2044	4.3403			6.0525	4.0638			5.8106
	6.0244	4.1228			6.0244	4.666			5.9287	3.5099			6.2663	4.982			5.9512	3.3728			6.1369	3.7478			5.8613	4.2599			5.9231	4.232			6.5531	4.0895			6.4406	4.9327			6.2213	5.3645			6.1144	5.6517			5.8444
	6.0469	3.9107			6.03	4.0735			5.9456	3.9728			6.2775	3.5796			5.9625	4.2706			6.1988	4.4463			5.8725	3.3524			5.9287	4.113			6.7444	4.6585			6.4575	4.3145			6.2325	5.3312			6.1256	5.1085			5.8556
	6.075	3.9417			6.0356	3.6417			5.9512	4.216			6.3225	4.9403			5.9737	4.5524			6.21	4.4153			5.8781	3.8774			5.9456	4.4517			6.75	4.4024			6.48	5.1888			6.2719	4.4388			6.1369	4.6842			5.8556
	6.0806	4.4614			6.0694	4.6349			6.0075	4.5857			6.39	4.5213			5.9906	3.7767			6.2269	4.8835			5.8894	6.1842			5.9512	5.3485			6.7669	4.4827			6.4912	4.6123			6.2944	4.8267			6.1594	4.7463			5.8781
	6.0806	5.0357			6.0975	4.5599			6.03	4.1539			6.4069	4.5213			6.0075	4.9296			6.255	3.6706			5.9794	4.666			5.9681	3.6963			6.7838	4.4539			6.525	4.6145			6.3281	3.8903			6.1706	4.5342			5.8894
	6.12	4.6789			6.1031	3.9728			6.0469	4.6585			6.4069	3.541			6.0244	4.5085			6.2663	4.1206			6.0412	4.6917			5.9737	4.3531			6.8119	4.5781			6.5531	4.1206			6.3281	4.0221			6.2381	3.9835			5.9231
	6.1256	4.5546			6.1031	4.9017			6.0581	4.8706			6.4125	4.0917			6.03	5.4888			6.3056	4.1335			6.0637	4.3585			5.9906	4.3092			6.8513	4.3948			6.5644	5.6077			6.3506	4.2085			6.2719	4.8116			5.94
	6.1537	5.1342			6.1369	4.4046			6.0806	4.2417			6.4238	4.2267			6.0581	5.0357			6.3113	5.6903			6.0919	4.0895			6.0131	4.5706			6.9525	4.832			6.57	3.932			6.3563	3.8463			6.2831	4.0198			5.9512
	6.165	4.6221			6.1425	3.8796			6.0862	4.9607			6.4463	4.4645			6.1031	4.6221			6.345	4.9145			6.1087	3.6031			6.03	3.6471			7.0481	5.2434			6.5981	3.9706			6.39	5.7471			6.3169	4.8812			5.9681
	6.1762	4.0971			6.1537	4.6114			6.1425	3.4167			6.4631	4.2653			6.12	4.4077			6.3731	3.7895			6.1144	3.8645			6.03	5.2948			7.065	4.8577			6.6319	4.3948			6.4406	4.0403			6.3394	4.0895			5.985
	6.21	3.8721			6.1706	4.3092			6.2044	5.1107			6.4856	4.7441			6.1256	3.7403			6.3956	3.7842			6.12	4.6767			6.1369	3.5517			7.065	5.1759			6.66	3.9085			6.4631	4.8395			6.3394	4.5062			6.0075
	6.2269	3.8539			6.1988	4.5675			6.2438	4.5213			6.4969	4.4046			6.1256	4.5835			6.4013	4.1849			6.1425	6.2441			6.1706	4.2888			7.0875	4.1903			6.6825	4.4463			6.4744	5.3774			6.345	4.1077			6.0412
	6.255	4.966			6.2044	5.6432			6.2494	4.9017			6.5475	5.0099			6.1594	4.2289			6.48	4.441			6.1762	5.8917			6.1875	4.6327			7.1044	5.957			6.7275	5.4759			6.525	4.7517			6.4238	4.1956			6.0525
	6.2719	3.3675			6.2213	4.2213			6.2719	6.3888			6.5869	4.1463			6.1706	5.0099			6.4856	5.7599			6.1875	4.0327			6.1931	4.5888			7.1944	3.8978			6.7781	4.2759			6.5362	4.7024			6.4406	4.2191			6.0694
	6.2719	4.366			6.2269	4.6607			6.2888	3.5046			6.6206	5.0259			6.1819	3.8024			6.5025	4.2031			6.1931	4.7849			6.2156	4.2524			7.2	4.1077			6.7894	4.2395			6.5756	5.5638			6.5756	4.9948			6.0694
	6.3169	3.6599			6.3338	4.3296			6.2888	4.9895			6.6206	4.7978			6.1819	4.7849			6.525	3.7585			6.2156	4.8963			6.2269	4.1956			7.2619	4.9017			6.8513	4.6403			6.5981	4.2835			6.5869	4.682			6.1312
	6.3169	4.5728			6.3338	4.5107			6.3506	4.3478			6.6375	4.6349			6.1875	4.5085			6.5362	4.6017			6.2156	4.9948			6.2325	3.8956			7.2731	4.1463			6.8906	4.4206			6.615	4.6198			6.6262	4.4956			6.1706
	6.345	3.916			6.3506	3.5099			6.3563	4.3039			6.6487	4.6296			6.2381	3.8827			6.5981	4.1335			6.2438	4.1388			6.2494	4.0948			7.2844	4.6531			6.9919	4.7827			6.615	4.5448			6.6544	4.8759			6.1819
	6.3506	4.4978			6.3563	5.266			6.39	5.913			6.6487	4.4592			6.3113	4.2803			6.6037	4.8031			6.2663	4.5138			6.2831	3.4842			7.3181	5.8873			7.0425	4.7388			6.66	4.7463			6.6656	5.4342			6.1931
	6.3506	3.4425			6.4013	4.0296			6.4125	3.916			6.6937	4.291			6.3675	4.1517			6.66	4.6638			6.2775	4.2031			6.3	3.8463			7.3519	4.9198			7.0594	4.5267			6.6712	4.4592			6.6994	4.7441			6.2213
	6.3563	5.0539			6.4069	4.2417			6.4463	3.8721			6.705	3.5721			6.3788	4.4698			6.7106	4.3274			6.3338	4.5599			6.3169	4.741			7.4025	4.8963			7.0987	4.2213			6.7106	4.3327			6.7669	4.7645			6.2269
	6.3563	4.0789			6.4238	4.2728			6.5137	5.116			6.7106	4.0971			6.4238	4.4645			6.7387	4.9971			6.3394	4.1827			6.3506	5.3441			7.4138	4.9509			7.0987	4.2395			6.7219	3.8592			6.7894	4.2835			6.2381
	6.39	5.0667			6.5025	3.0599			6.5362	4.2781			6.7275	3.691			6.5025	4.938			6.75	4.1153			6.4125	4.3092			6.3844	3.8667			7.5375	5.0388			7.1156	4.563			6.7781	5.5327			6.7894	4.7153			6.255
	6.4013	4.0607			6.5194	4.0917			6.5587	4.3531			6.7444	4.7956			6.5587	4.0145			6.7669	4.7592			6.4181	4.9145			6.3844	3.916			7.5431	5.2198			7.1212	5.088			6.8175	4.9198			6.8006	4.263			6.2606
	6.4406	3.5614			6.5587	4.5599			6.57	4.6864			6.7669	5.3517			6.5644	3.9985			6.8344	3.8206			6.4744	4.7463			6.3844	4.9145			7.6106	4.7698			7.1269	5.3548			6.8231	4.7849			6.8175	4.157			6.2663
	6.4519	5.5221			6.57	6.1167			6.5812	4.1539			6.7781	4.4228			6.57	4.2759			6.8738	4.3895			6.48	6.2153			6.435	4.0948			7.6275	4.7698			7.1325	4.6252			6.8288	4.863			6.8231	4.1774			6.3619
	6.4912	4.7925			6.6319	5.041			6.6037	3.5667			6.8006	4.2471			6.5869	5.1941			6.8738	5.1138			6.5475	5.1471			6.4406	4.2706			7.7231	4.7441			7.1381	4.7002			6.93	4.8267			6.8569	4.8502			6.3731
	6.525	3.8539			6.6544	4.9713			6.6206	4.7206			6.8231	4.6948			6.6319	4.2706			6.9244	3.8463			6.5531	4.4903			6.4463	4.3145			7.7625	5.5585			7.1437	4.4153			6.9919	4.7774			6.885	4.5706			6.3731
	6.5644	4.1357			6.6769	4.8524			6.6375	5.1107			6.8569	4.1978			6.6375	4.9607			6.9413	5.0645			6.5587	4.6274			6.6262	4.5267			7.7625	4.4463			7.1775	4.5759			7.02	4.9638			6.8963	4.3017			6.3731
	6.5869	4.4614			6.7275	4.8267			6.6937	4.4463			6.8794	5.1706			6.6431	4.5395			6.9525	4.3509			6.57	4.338			6.6431	5.0774			7.7794	4.757			7.1775	4.4024			7.0313	5.163			6.8963	4.4903			6.3788
	6.6037	4.5267			6.7331	4.366			6.6994	4.5417			6.9356	4.5653			6.6431	4.6403			6.9694	4.3327			6.6094	4.2759			6.7444	3.7198			7.8187	5.913			7.1831	5.116			7.0369	5.0335			6.9019	4.4463			6.4238
	6.6375	5.266			6.7613	5.1781			6.6994	4.2138			6.9469	4.6713			6.6544	4.7099			7.02	4.9842			6.615	3.8592			6.75	4.4335			7.8525	4.5888			7.1887	4.5941			7.0706	4.6327			6.9356	4.757			6.4294
	6.6487	5.4031			6.8681	5.357			6.7162	4.6221			6.9975	4.9274			6.6712	3.6031			7.0369	4.9713			6.6431	4.982			6.8175	6.4252			7.9031	4.9562			7.1944	5.4577			7.1269	4.2009			6.9469	4.9562			6.4688
	6.6544	4.6917			6.8681	5.3281			6.7219	5.941			7.0144	4.5781			6.6881	4.4281			7.0594	4.6274			6.66	4.3767			6.9188	4.6842			7.9256	4.7827			7.2281	4.1463			7.1775	4.8448			6.9581	3.9781			6.4688
	6.6656	3.5978			6.9075	5.2167			6.75	4.4485			7.0256	5.0077			6.705	4.1956			7.0931	4.3607			6.7219	4.5267			6.9244	4.9274			8.0437	5.2327			7.2506	4.4827			7.1944	4.9767			6.9581	4.3198			6.48
	6.6712	4.4614			6.9131	6.4456			6.7556	4.7796			7.0369	5.2221			6.705	4.3017			7.1044	5.4062			6.7275	4.7752			6.9413	4.3017			8.0719	4.5009			7.2562	4.9145			7.3125	4.2031			6.9581	4.0842			6.4912
	6.6825	5.3978			6.9413	4.3425			6.8175	4.0842			7.155	4.9092			6.7106	5.0388			7.1156	4.5267			6.7669	5.9077			6.9525	4.713			8.0831	4.7024			7.2675	4.488			7.3688	4.0198			7.0088	4.7388			6.4969
	6.6994	4.4335			6.9919	4.741			6.8288	5.3903			7.1662	4.2835			6.7219	4.3531			7.1269	4.5138			6.7894	4.3842			7.0819	5.1941			8.1169	5.1373			7.3069	5.2017			7.4025	4.9145			7.0144	4.863			6.5081
	6.7106	4.7925			7.0088	5.7728			6.8456	4.1774			7.1831	4.9607			6.7669	4.3221			7.155	5.6517			6.8231	4.3585			7.1325	4.7206			8.1225	5.9721			7.3069	3.9085			7.5488	5.4684			7.0313	4.457			6.5869
	6.7387	5.2167			7.0256	6.4039			6.9019	4.2395			7.1831	5.041			6.7725	4.6327			7.155	5.0077			6.84	4.8342			7.1662	5.1138			8.1394	4.9403			7.3125	4.863			7.7231	5.4448			7.0369	4.3691			6.6825
	6.7725	4.816			7.0369	4.3296			6.9244	5.7471			7.1944	4.9114			6.7894	5.2274			7.1831	5.0206			6.8513	4.4206			7.1831	4.066			8.1394	4.3509			7.3125	5.3774			7.7681	6.4682			7.1325	4.4024			6.6881
	6.8175	4.2493			7.0706	4.7614			6.9694	4.7357			7.2337	4.7335			6.8963	5.0698			7.1831	6.2956			6.8569	4.8812			7.2112	5.3259			8.3025	5.057			7.3294	3.9524			7.8637	4.4956			7.1437	3.9963			6.7838
	6.8231	5.5607			7.1831	5.4781			6.9806	3.5485			7.2844	5.4857			6.9075	5.5274			7.2337	5.5744			6.8738	3.9781			7.2169	4.2031			8.3081	4.7698			7.3294	5.2531			7.9144	4.4774			7.2112	4.8267			6.8063
	6.8288	4.8524			7.1944	5.3774			7.02	4.6349			7.3012	6.2978			6.9131	4.0145			7.2675	4.9638			6.8794	4.3456			7.2225	4.9305			8.3419	4.7517			7.3575	4.4645			7.9706	4.0713			7.2787	5.2305			6.8681
	6.8738	4.891			7.2169	5.4728			7.0931	4.4099			7.3238	5.1706			6.9863	4.2728			7.29	4.6509			6.9131	4.7517			7.2844	4.6895			8.46	4.6456			7.3631	5.1555			8.0044	5.3206			7.3294	4.3017			6.9019
	6.9019	4.6167			7.2394	5.5948			7.1212	5.4448			7.3631	4.666			7.0144	4.3274			7.4081	4.2085			6.9413	4.2835			7.3519	4.1281			8.4712	5.957			7.38	5.013			8.1056	5.132			7.3856	4.6198			6.93
	7.0313	4.816			7.2506	5.1759			7.1212	4.9349			7.4419	4.6039			7.02	5.8167			7.4644	5.6228			6.9581	5.0774			7.4138	3.6706			8.5219	5.2873			7.3913	4.6327			8.1844	5.1812			7.4194	4.9252			6.9413
	7.0762	4.5985			7.2675	4.6425			7.1494	4.5728			7.4644	4.6456			7.02	4.4153			7.4813	5.3335			6.9638	4.3145			7.4138	4.5653			8.5556	5.4866			7.4138	5.057			8.1956	4.3456			7.4756	4.6145			6.9525
	7.0762	5.416			7.3688	4.8599			7.1494	5.0645			7.4644	5.2713			7.0313	5.5456			7.4813	4.5599			6.9694	4.7259			7.4138	4.757			8.6062	5.4009			7.425	5.132			8.2406	4.488			7.4925	5.1298			6.9975
	7.0875	5.2607			7.3744	5.116			7.2281	4.2546			7.4756	5.0721			7.0594	4.7335			7.4981	4.6895			6.9806	4.5395			7.4194	4.9221			8.6119	4.232			7.4981	4.0456			8.3306	4.6403			7.5038	5.3805			7.0031
	7.0875	4.2031			7.3969	4.9349			7.3238	4.1978			7.5375	4.9895			7.0819	4.6145			7.5038	5.191			6.9863	4.7903			7.47	4.5448			8.6962	5.5713			7.6106	5.388			8.3362	6.1767			7.56	4.7827			7.0256
	7.155	5.2531			7.4588	5.3849			7.3406	4.2471			7.5713	4.2599			7.0987	5.0827			7.5431	4.5835			7.0256	4.7698			7.4981	5.1138			8.7075	5.538			7.6106	4.7206			8.3475	4.5888			7.56	4.5963			7.0369
	7.155	5.0903			7.4869	5.4985			7.3575	4.7024			7.5825	4.8706			7.1156	4.0895			7.5656	4.8138			7.0594	4.3274			7.5094	4.9327			8.73	5.5562			7.6219	4.8502			8.3531	5.1267			7.6331	4.7312			7.0537
	7.1662	4.816			7.4981	6.3653			7.4081	5.1781			7.6106	4.7206			7.1381	4.7153			7.5994	4.7539			7.065	3.9781			7.5206	4.938			8.7356	5.1524			7.6444	4.3198			8.37	4.7463			7.7119	4.6252			7.065
	7.2056	4.2857			7.5206	5.7471			7.4588	4.7539			7.6669	4.5599			7.155	4.4774			7.6837	5.1289			7.1212	4.3585			7.6444	4.9434			8.7637	5.0623			7.6556	5.4191			8.3925	5.8873			7.7737	4.4517			7.0762
	7.3294	4.9789			7.5825	5.5553			7.4869	5.2607			7.6894	5.9366			7.1775	3.9706			7.7625	5.0259			7.1944	5.0441			7.6556	4.4153			8.865	5.0441			7.6894	4.938			8.4038	5.207			7.785	5.1138			7.11
	7.3406	4.1774			7.5994	4.3917			7.5206	5.5167			7.7625	4.4024			7.2169	3.9577			7.7625	5.1009			7.2	4.741			7.6669	5.0539			8.9437	5.8327			7.695	4.2342			8.4375	5.463			7.7906	4.7903			7.1775
	7.4025	5.5039			7.6106	5.3592			7.6275	5.0645			7.7906	4.8267			7.245	4.2888			7.7681	5.0645			7.2225	4.3948			7.6837	5.057			9.0956	6.3919			7.7175	5.2948			8.4431	5.1577			7.7962	4.6509			7.1831
	7.4081	4.8985			7.6162	4.3735			7.65	5.3228			7.8187	5.282			7.245	5.1835			7.83	5.0752			7.2225	7.4676			7.6837	4.0456			9.1631	5.207			7.8019	5.2145			8.4712	5.313			7.8019	4.3403			7.2
	7.4306	5.3827			7.65	4.8728			7.6556	3.8978			7.8469	4.8835			7.2675	5.0517			7.8412	4.9948			7.2506	4.3767			7.7287	5.1812			9.2475	6.513			7.8863	5.4759			8.55	5.0388			7.8075	4.1517			7.2675
	7.4869	5.641			7.6556	4.2417			7.695	4.8107			7.8637	5.1085			7.2844	4.6403			7.875	4.7024			7.2675	4.3403			7.7906	6.407			9.2869	4.9767			7.8975	4.5502			8.6119	5.5176			7.8075	4.6252			7.2844
	7.4981	4.3735			7.6725	5.0046			7.7175	3.9857			7.8694	5.1085			7.3125	4.1645			7.8863	5.8017			7.2844	4.3895			7.8356	4.0167			9.2981	4.9895			7.9481	5.2948			8.6456	4.9691			7.8244	5.7888			7.3294
	7.5713	5.7524			7.74	5.2971			7.7231	5.6228			7.9988	5.0335			7.3238	4.9017			7.9088	5.0721			7.335	4.8138			7.8412	5.013			9.3038	6.1434			7.9706	4.5009			8.6512	5.4448			7.8356	4.3585			7.3406
	7.5769	4.2235			7.7512	5.2349			7.7625	5.2895			7.9988	5.1546			7.4475	4.8138			7.9481	5.1706			7.3406	5.5971			7.8469	4.5653			9.3712	5.6676			8.0437	4.6842			8.7244	4.3198			7.9706	4.6948			7.4306
	7.605	5.6357			7.7906	5.3539			7.7681	4.0531			8.055	6.4296			7.4475	4.3039			7.9819	4.6638			7.3406	4.1645			7.8637	4.9252			9.3825	6.182			8.2744	5.7812			8.865	6.4798			7.9875	5.1684			7.4756
	7.6275	5.5167			7.8525	5.3667			7.8075	4.1903			8.0775	5.1759			7.4756	4.7721			8.0606	5.4373			7.3519	4.6274			7.9144	5.0024			9.3994	5.4213			8.3025	5.6934			8.9213	5.7866			7.9988	6.0577			7.515
	7.6387	5.7546			7.8525	3.9728			7.9313	5.0849			8.1731	5.5478			7.4981	4.0349			8.0887	4.8009			7.3688	4.3456			7.9313	5.4085			9.4556	4.8759			8.3419	4.607			8.9887	4.4259			8.1169	6.2335			7.5488
	7.6387	4.6607			7.8863	3.8357			7.9538	4.1099			8.1956	4.5085			7.515	4.6327			8.1788	5.8456			7.4025	6.1638			7.9481	4.6895			9.6131	5.4267			8.37	4.3145			9.135	4.9274			8.1169	4.7956			7.5544
	7.7344	5.0796			7.8919	4.8471			7.9538	5.7577			8.2744	5.0099			7.56	4.2577			8.1788	4.9221			7.4081	6.4895			8.01	3.9963			9.6919	6.2312			8.3756	5.7373			9.18	5.5744			8.1337	4.3585			7.5769
	7.7962	4.5417			7.9481	4.4539			8.055	4.9039			8.3138	4.7903			7.5994	5.507			8.2125	5.0774			7.425	4.8395			8.1	4.6017			9.6919	4.7592			8.3869	5.4866			9.1856	4.6198			8.145	4.8941			7.605
	7.8244	5.341			7.9594	5.7781			8.0831	5.8305			8.4094	4.5524			7.6106	5.5252			8.2631	5.1963			7.4363	3.8903			8.1563	5.2123			9.7762	5.5048			8.3869	4.4623			9.2475	5.4062			8.3194	5.2327			7.6106
	7.8919	4.4925			7.965	5.7289			8.1	4.8289			8.5331	6.2796			7.6162	4.9971			8.2631	5.8456			7.5263	5.0184			8.1619	5.2735			9.8325	5.5691			8.4431	4.757			9.2587	5.7062			8.415	5.2948			7.65
	7.9031	4.4539			8.0325	5.2971			8.1	6.6107			8.6456	4.3017			7.6275	4.3585			8.3306	4.7827			7.5713	5.6517			8.19	5.0698			9.8381	4.8213			8.4488	4.1903			9.27	6.0577			8.5612	5.2691			7.6781
	7.9594	3.5539			8.1225	5.4781			8.1056	7.3948			8.6456	5.2767			7.6444	4.9403			8.3531	5.4759			7.5713	4.6895			8.2856	4.9198			9.855	5.8895			8.82	4.4259			9.2925	4.5138			8.5725	4.5866			7.6837
	7.9763	4.2289			8.1619	5.4289			8.1675	6.2228			8.6906	4.1721			7.6612	4.3403			8.46	4.8888			7.6106	5.2873			8.3194	4.6948			9.8606	4.757			8.8706	6.4789			9.3375	5.6676			8.6119	6.0085			7.6894
	7.9931	4.3274			8.19	5.057			8.1675	5.2971			8.73	6.5774			7.6781	4.1046			8.5556	5.5456			7.695	3.9706			8.3419	4.5009			9.8719	6.1895			8.8987	5.4031			9.4162	4.8524			8.7075	5.3153			7.7119
	7.9988	4.2728			8.2125	4.9607			8.1956	4.6917			8.7413	5.4085			7.695	3.7403			8.6119	4.9767			7.8637	4.8395			8.3588	4.6638			9.9506	5.4085			8.91	5.041			9.4162	4.938			8.7075	5.432			7.7625
	8.0156	5.0357			8.2462	5.5145			8.1956	6.0577			8.82	4.6274			7.7062	4.5888			8.6456	4.3767			7.8919	4.6767			8.3588	5.9441			9.9619	5.057			8.9606	4.9017			9.4388	5.1759			8.7637	5.3055			7.8975
	8.0775	4.5857			8.3081	4.3789			8.2462	4.7903			8.8537	5.2456			7.7569	4.7517			8.6906	5.1031			7.9313	5.913			8.4319	4.8138			9.9731	6.2752			9.0675	4.832			9.5288	5.6184			8.82	3.8463			7.8975
	8.1506	6.5055			8.325	6.391			8.2688	6.466			8.8987	4.9145			7.8356	4.938			8.6906	5.9024			7.9763	6.1562			8.4375	5.0259			10.018	6.2237			9.0731	5.6752			9.5569	5.0002			8.8256	4.9123			7.8975
	8.1506	4.9735			8.3588	5.0228			8.3306	5.3206			8.9437	4.6607			7.9763	4.6221			8.7637	4.6948			7.9819	5.4941			8.6231	4.3767			10.052	5.7577			9.1013	5.2305			9.63	6.4585			8.9831	5.5456			7.92
	8.2631	5.8713			8.415	6.8175			8.3644	5.3335			8.9719	5.0206			8.0381	4.7752			8.7694	5.132			7.9988	5.9592			8.6512	5.0623			10.114	7.2116			9.1687	5.8691			9.6412	6.1123			9.0956	5.4502			7.9481
	8.3362	5.9614			8.4319	5.416			8.6569	5.6539			9.09	5.0956			8.0381	4.8835			8.775	6.5858			8.0044	5.1684			8.7019	4.2524			10.142	4.9585			9.2025	6.1562			9.6975	5.8252			9.1125	6.438			7.9481
	8.3756	5.3849			8.4825	5.0463			8.6681	5.2895			9.1013	5.8123			8.055	4.2963			8.7919	4.5138			8.0269	4.1388			8.82	5.6774			10.153	4.9509			9.2081	4.7623			9.7256	5.5638			9.1631	5.6002			7.9481
	8.3812	4.591			8.505	5.1599			8.9381	4.3403			9.1406	5.7395			8.1731	5.0463			8.7975	4.6895			8.0887	5.3676			8.8594	6.438			10.226	6.1744			9.3712	4.8062			9.7594	5.2198			9.1969	5.1835			7.9538
	8.4656	4.3531			8.55	5.7107			8.9775	5.2713			9.1463	5.5948			8.2181	5.4267			8.8144	5.4577			8.0944	4.891			8.8594	5.191			10.238	6.4744			9.4162	5.4062			9.8212	5.4062			9.2137	5.7448			7.9538
	8.5669	6.3963			8.5612	5.6024			9.0225	5.9903			9.2475	4.7517			8.2294	4.6017			8.8256	4.2577			8.1113	5.6721			8.9156	5.4267			10.243	5.913			9.495	5.2434			9.8381	5.8873			9.225	4.713			7.9763
	8.6119	5.9099			8.6625	6.2645			9.1125	5.5456			9.2531	5.1213			8.235	5.2509			8.8931	5.0206			8.1731	4.4774			9.0056	4.907			10.277	6.3267			9.5006	5.8669			9.8606	4.9691			9.2813	4.8244			8.0663
	8.6456	4.6114			8.7019	6.6502			9.1294	6.1274			9.2531	5.6614			8.2575	5.5842			8.9156	5.207			8.1956	5.1267			9.0225	5.5434			10.406	5.5926			9.5062	6.2184			9.8775	5.0206			9.2925	5.763			8.1113
	8.6625	5.3667			8.7919	5.0099			9.1406	6.4638			9.2531	5.4888			8.2688	4.7774			8.9156	4.5963			8.2125	5.1426			9.0506	7.0509			10.479	6.3835			9.5512	5.132			9.8944	6.0116			9.3038	4.6691			8.2069
	8.6962	6.1562			8.7975	5.0281			9.1463	5.3827			9.2981	5.0796			8.2856	5.0077			8.9325	5.1781			8.2125	4.9327			9.09	5.3623			10.569	5.2509			9.6412	5.582			9.9337	5.0752			9.3206	5.1812			8.2406
	8.7131	6.9866			8.8031	5.6099			9.1575	5.6463			9.3262	5.4577			8.3588	5.7599			9.045	5.7009			8.2294	5.1888			9.1463	5.3259			10.772	6.1509			9.6694	4.5888			10.052	5.6623			9.3938	5.7191			8.325
	8.73	5.266			8.8369	5.5296			9.1744	7.1667			9.4781	6.9342			8.3644	5.2585			9.0563	5.6077			8.3138	4.7645			9.2081	6.707			10.789	5.9676			9.6919	4.8941			10.119	5.4244			9.4669	5.4866			8.3644
	8.7413	5.0281			8.9044	5.7577			9.1856	5.9024			9.5569	6.0728			8.3869	4.3017			9.2081	4.2213			8.3644	5.463			9.2194	4.7698			10.8	5.4373			9.7031	5.1448			10.131	5.7116			9.5062	6.3298			8.37
	8.7637	5.2327			8.91	5.1524			9.1969	5.3667			9.5962	5.8562			8.3869	5.4062			9.2363	5.2509			8.4544	5.9281			9.27	5.0441			10.834	5.207			9.7031	5.4244			10.35	5.3805			9.5062	5.013			8.4431
	8.7975	5.8145			8.9156	4.3296			9.2137	5.3827			9.6075	7.4419			8.415	5.6698			9.2587	4.9327			8.5781	5.4448			9.3431	5.9099			10.896	5.2123			9.7538	5.463			10.361	5.8274			9.5119	5.4888			8.46
	8.8087	5.5039			8.9325	6.1553			9.27	5.4395			9.6412	5.1213			8.4319	5.2509			9.3375	4.8085			8.5838	5.3206			9.3769	5.2198			10.929	6.0169			9.765	4.9198			10.423	5.5434			9.5344	5.1888			8.4881
	8.82	5.1364			9	5.9849			9.2756	5.5145			9.675	5.1085			8.4544	4.3274			9.4106	7.3744			8.6456	5.0259			9.3994	5.1888			10.952	6.9213			9.7819	5.807			10.468	6.4176			9.5906	5.3388			8.4881
	8.8875	4.8963			9.0281	5.2425			9.3206	5.6796			9.7538	5.2691			8.4825	4.8009			9.4894	6.0812			8.7863	4.2888			9.4444	5.9494			10.957	6.2055			9.7931	5.7684			10.479	5.7009			9.6412	4.863			8.5162
	8.8931	5.5531			9.09	5.4471			9.36	7.2235			9.7538	5.7267			8.5275	5.4653			9.495	4.8138			8.8819	4.9274			9.5175	5.5456			11.002	6.1691			9.8944	5.5509			10.496	5.6623			9.7988	5.7138			8.5556
	8.9269	4.8107			9.1631	6.3866			9.3656	5.2607			9.8663	6.316			8.7919	5.2585			9.5119	5.9366			8.8875	5.3441			9.5231	5.7062			11.121	6.0395			10.001	6.213			10.502	7.4676			9.8381	5.7812			8.6062
	8.9944	5.5456			9.225	4.2857			9.5625	4.0296			9.8719	5.1675			8.8313	5.5713			9.5288	5.7653			9	5.5017			9.5738	5.0335			11.137	5.9805			10.012	5.8145			10.564	5.5798			9.8438	5.7373			8.6738
	9.045	3.9107			9.27	5.6698			9.6356	4.8524			9.8775	5.5456			8.9156	4.607			9.6919	6.7562			9.0337	5.7191			9.6525	6.3191			11.284	5.7062			10.024	5.6517			10.575	5.7062			9.9	5.7138			8.7131
	9.045	6.1403			9.27	6.3417			9.9169	5.0721			9.8944	5.2198			8.9325	4.7645			9.7425	6.166			9.225	4.7752			9.6975	5.8252			11.357	6.4252			10.119	4.638			10.581	6.1048			9.9225	5.5948			8.7413
	9.0731	4.816			9.3881	5.9774			10.057	6.0994			9.9056	7.2342			8.9606	6.0213			9.7706	4.5963			9.2981	5.3002			9.72	4.5941			11.413	6.1123			10.176	5.2252			10.603	5.5252			9.9281	5.6934			8.7469
	9.1744	5.2456			9.405	5.4803			10.119	5.4577			9.9394	5.1373			9.0056	5.9441			9.7706	6.1767			9.3825	5.2478			9.7538	4.9691			11.469	5.4502			10.271	6.1252			10.609	5.8123			10.024	5.1812			8.7694
	9.2531	5.9357			9.4219	6.3448			10.142	5.3153			10.001	4.6403			9.0563	5.9721			9.8381	4.9562			9.4331	5.507			9.7762	5.8198			11.486	5.1888			10.283	4.713			10.732	6.0994			10.035	7.2191			8.7694
	9.81	4.4539			9.4444	5.388			10.266	6.0213			10.046	4.8812			9.1294	4.3638			9.8494	5.0623			9.4669	4.4441			9.7762	5.2509			11.514	5.7759			10.446	5.4138			10.789	5.9774			10.159	5.6002			8.8087
	9.8156	5.8403			9.45	6.4531			10.322	5.5971			10.063	4.8289			9.1913	5.5562			9.9394	5.1653			9.4669	6.3706			9.8212	6.0244			11.559	6.4252			10.451	5.8509			10.884	7.1184			10.209	6.8366			8.9325
	9.8325	5.6463			9.5062	5.0228			10.333	5.5842			10.063	4.8085			9.1969	6.0031			9.9563	5.6206			9.4781	5.9259			9.8212	4.3145			11.694	5.2509			10.508	5.7448			10.907	6.857			10.243	4.8888			8.9381
	9.8719	5.416			9.54	6.4221			10.457	7.2728			10.08	6.7305			9.2306	4.7046			9.9619	5.1448			9.5062	5.1888			9.8212	4.7517			11.784	6.5366			10.524	4.7827			11.194	5.7759			10.356	5.2456			8.9944
	9.8831	5.6388			9.7144	5.3206			10.491	5.3206			10.125	5.4653			9.2419	4.9562			9.9844	5.1448			9.6581	5.0805			9.855	4.9948			11.807	4.6638			10.845	5.9312			11.25	4.8577			10.384	5.7812			9
	9.8831	6.7221			9.765	7.0487			10.536	5.6925			10.164	5.9494			9.27	4.8267			10.035	5.9463			9.8325	5.1062			9.8606	5.4502			11.807	5.6237			10.845	5.913			11.256	6.2623			10.418	5.4759			9.0394
	9.8887	6.3417			9.7762	5.1728			10.693	5.2274			10.271	5.416			9.3712	5.5842			10.046	4.5448			9.8831	4.7388			10.046	6.0373			11.841	6.1145			11.019	4.6638			11.379	5.9237			10.508	5.8744			9.3825
	9.9113	4.7849			9.7931	4.9607			10.772	5.4781			10.271	5.988			9.3994	5.3517			10.08	5.3312			9.9506	6.7349			10.069	5.4244			11.97	5.8638			11.036	5.9987			11.694	6.1851			10.637	6.1305			9.3825
	9.99	4.6478			9.8438	5.5585			10.896	6.257			10.299	6.0941			9.4444	4.8599			10.119	6.3684			9.9731	5.582			10.097	5.582			12.156	8.0312			11.059	6.1048			11.824	6.8366			10.648	5.8691			9.3994
	10.17	6.0417			9.8719	6.3417			10.957	7.2533			10.35	4.9971			9.5062	4.6607			10.294	6.0759			10.024	4.8759			10.102	5.4448			12.313	5.657			11.171	5.7866			11.841	6.5623			10.688	5.4373			9.4444
	10.187	5.8767			9.8944	5.0978			11.188	8.1728			10.373	4.7903			9.5231	6.2228			10.367	6.032			10.142	5.9517			10.187	5.5017			12.364	6.7744			11.177	5.088			11.897	6.0684			10.699	6.1358			9.4669
	10.193	5.2895			9.9506	6.0235			11.233	6.8366			10.378	6.2796			9.5794	5.3024			10.401	4.6403			10.299	5.3388			10.238	5.9774			12.369	5.7138			11.256	6.6191			12.066	5.2434			10.806	6.3737			9.4725
	10.209	5.6539			10.007	5.1053			11.284	5.1835			10.457	5.6077			9.585	4.8471			10.704	4.9638			10.356	5.2713			10.243	5.2691			12.42	8.3592			11.323	6.5934			12.172	6.5494			10.811	6.1358			9.5062
	10.328	5.0721			10.114	6.0524			11.391	6.182			10.468	4.6403			9.5906	5.2585			10.738	5.3517			10.378	5.4888			10.328	5.7448			12.701	5.763			11.43	5.9002			12.223	6.6062			10.986	4.7335			9.5175
	10.395	6.3599			10.136	5.8252			11.441	6.7531			10.513	5.5948			9.675	5.4577			10.761	5.9623			10.378	4.7463			10.378	5.613			13.039	6.0555			11.492	6.032			12.223	7.413			11.278	6.0373			9.5175
	10.524	4.9274			10.254	5.9956			11.481	6.4456			10.524	5.7888			9.7706	5.8789			10.822	5.4267			10.598	5.7267			10.384	5.7706			13.117	6.8237			11.492	5.3858			12.324	5.0752			11.295	6.0426			9.5344
	10.609	5.9153			10.311	5.5403			11.543	5.4835			10.547	6.4305			9.7706	5.7653			10.845	4.8009			10.603	5.5842			10.401	5.7244			13.14	7.0669			11.599	7.0048			12.566	5.9108			11.329	5.2767			9.5344
	10.659	5.2039			10.322	5.3357			11.559	6.182			10.609	6.3994			9.81	5.9752			10.884	5.507			10.682	5.7342			10.496	5.9805			13.168	6.0866			11.633	5.957			12.617	6.6888			11.402	6.1616			9.5456
	10.744	5.8531			10.344	6.182			11.582	5.7085			10.716	5.7888			9.8269	5.5017			10.986	5.5691			10.957	5.6752			10.508	7.2706			13.326	6.5162			11.796	4.5941			12.774	5.9055			11.413	5.6698			9.5625
	10.749	5.566			10.356	5.4342			11.604	5.9539			10.738	7.129			9.8381	5.4342			11.121	5.1213			11.031	4.5835			10.564	6.0062			13.421	6.9608			11.841	6.3919			12.786	7.3026			11.481	7.7472			9.5625
	10.766	6.1296			10.384	6.0737			11.604	9.9404			10.834	6.5024			9.8438	5.1395			11.289	6.2956			11.036	6.5858			10.569	4.7206			13.528	6.2494			12.021	6.6502			12.836	6.5752			11.616	5.763			9.6244
	10.851	5.2039			10.429	5.7546			11.61	4.4228			10.912	7.6145			9.8438	5.8305			11.323	5.6827			11.205	8.5487			10.592	5.1653			13.658	6.8366			12.144	6.6298			12.893	7.6358			11.621	7.8395			9.72
	10.851	4.7046			10.457	5.4577			11.633	6.0191			10.963	5.8305			9.945	5.5198			11.436	5.5585			11.244	5.8198			10.671	5.988			13.674	6.1434			12.15	6.3812			13.129	7.0176			11.779	6.663			9.7481
	10.884	6.7039			10.491	6.3835			11.689	6.948			10.997	6.3138			9.9506	4.9327			11.441	6.5312			11.289	4.907			10.676	6.4509			13.686	7.1676			12.195	5.5434			13.157	6.1434			11.818	4.563			9.8156
	10.896	6.3235			10.519	4.6425			11.717	6.2153			11.182	5.5638			10.074	6.8698			11.745	6.6684			11.492	6.5752			10.71	5.6441			13.793	7.1987			12.201	5.5895			13.179	6.1616			12.212	5.807			9.8831
	10.941	5.6849			10.581	5.5403			11.841	7.291			11.329	6.8206			10.08	5.4373			11.779	6.5259			11.503	5.2873			10.755	5.4502			13.866	6.3062			12.212	5.538			13.466	7.1676			12.381	6.1434			9.9337
	10.963	5.7373			10.586	5.416			11.852	5.957			11.351	5.0849			10.086	6.8419			11.784	6.2002			11.509	5.8039			10.884	7.429			13.956	6.963			12.262	5.4373			13.556	6.0555			12.437	6.198			9.945
	11.059	6.4895			10.598	7.2684			11.942	5.8252			11.379	5.7524			10.164	5.7941			11.874	7.0048			11.548	6.813			10.918	5.0259			14.175	5.8176			12.279	5.9024			13.646	6.9373			12.448	4.9198			9.9675
	11.098	5.1728			10.671	5.0721			12.009	6.0289			11.385	5.9623			10.204	5.507			12.026	6.4744			11.559	6.9062			10.991	5.8873			14.231	4.5781			12.285	6.2805			13.674	6.3866			12.819	6.904			9.9787
	11.098	4.6296			10.721	5.7599			12.077	5.4577			11.436	5.9312			10.266	4.3017			12.026	7.1752			11.616	5.7759			11.092	7.4108			14.237	6.7252			12.291	5.1888			13.911	5.9934			12.966	6.0009			10.052
	11.115	5.3592			10.738	6.1145			12.082	6.1327			11.464	5.3956			10.406	6.2335			12.156	4.6895			11.694	5.9676			11.149	6.2002			14.344	6.0684			12.437	7.0691			14.029	6.2388			13.067	6.423			10.069
	11.137	6.6031			10.744	5.6539			12.094	6.5592			11.469	5.9698			10.44	5.7502			12.746	6.7669			11.734	5.7502			11.154	5.1267			14.389	5.8123			12.555	5.7706			14.428	5.8926			13.084	5.4941			10.074
	11.222	6.991			10.822	6.6803			12.139	5.8456			11.469	5.7053			10.463	5.8252			12.752	6.2002			11.745	6.4531			11.233	6.3866			14.389	7.5919			12.639	8.3108			14.766	6.754			13.117	6.5827			10.142
	11.227	5.641			10.867	6.7478			12.178	6.5388			11.498	5.5039			10.474	5.2434			12.791	6.2206			11.762	5.4994			11.323	5.6441			14.4	6.2366			12.639	6.423			14.839	6.6373			13.14	6.1948			10.153
	11.267	5.941			10.879	8.2403			12.189	6.5463			11.52	6.3524			10.626	4.7698			12.848	5.9441			11.79	4.982			11.329	5.4373			14.844	7.3669			12.679	5.3623			14.861	6.9608			13.191	7.4463			10.238
	11.284	5.7835			10.884	6.616			12.206	5.3903			11.723	6.2676			10.716	7.3616			12.898	6.1412			11.796	6.2335			11.357	5.7941			14.85	7.7237			12.994	6.032			14.985	6.3298			13.348	7.0358			10.277
	11.284	5.341			10.901	6.9502			12.246	6.4562			11.773	5.8638			10.817	5.4138			12.904	6.4145			11.818	5.6698			11.396	6.3502			15.019	7.3283			13.039	6.5494			15.306	6.2934			13.472	7.1676			10.283
	11.323	5.7107			10.901	6.016			12.285	6.0706			11.857	6.1562			10.834	5.7471			12.909	6.8184			11.919	6.5237			11.43	6.2388			15.199	7.0487			13.05	6.8259			15.727	6.3244			13.494	6.8548			10.406
	11.458	5.041			10.957	6.3706			12.409	6.0888			11.959	5.388			10.851	6.1744			12.926	6.2441			11.981	5.9623			11.475	6.6994			15.384	7.9101			13.05	7.2373			16.054	6.9866			13.624	6.7176			10.485
	11.548	6.5099			11.07	6.2645			12.414	5.5842			12.037	6.0706			10.89	6.4691			12.938	7.082			12.043	6.2548			11.559	6.6502			15.564	9.1327			13.179	5.6259			16.121	7.7548			13.663	6.0866			10.508
	11.576	5.4728			11.07	6.4531			12.459	7.0971			12.071	6.5024			10.957	5.538			13.095	6.6941			12.054	6.0684			11.571	5.8562			15.637	7.7055			13.23	5.7502			16.217	7.429			13.686	7.0926			10.626
	11.616	5.2789			11.07	5.6335			12.493	8.5917			12.161	6.3502			11.076	4.9017			13.23	5.5638			12.116	6.3298			11.672	7.0509			16.256	6.513			13.286	6.648			16.307	6.2366			13.854	6.7305			10.665
	11.633	6.3395			11.126	6.4713			12.544	6.541			12.251	7.0562			11.154	6.4509			13.297	5.8744			12.161	5.238			11.694	6.2752			16.29	6.3244			13.427	6.1851			16.425	6.9608			13.894	6.2366			10.671
	11.638	6.6781			11.154	5.3796			12.566	7.1517			12.291	5.7373			11.205	5.7448			13.348	6.3244			12.178	6.0577			11.773	6.2548			16.453	7.4783			13.494	5.1138			16.476	7.8169			13.899	5.5948			10.693
	11.644	6.7017			11.301	7.3509			12.6	6.6577			12.341	6.8645			11.239	4.8524			13.387	6.9351			12.471	6.5805			11.824	6.9244			16.864	9.5912			13.551	8.4116			16.481	7.0358			13.989	7.5941			10.699
	11.717	6.2539			11.34	5.4107			12.623	6.8592			12.381	6.1585			11.25	5.8948			13.556	5.5123			12.578	6.6812			11.852	6.3116			17.089	6.4123			13.596	6.5676			16.672	6.9426			13.995	8.3548			10.8
	11.717	6.5978			11.363	6.0985			12.746	8.0388			12.51	5.6024			11.379	6.3835			13.568	5.7009			12.752	6.182			11.88	5.6698			17.173	6.5858			13.686	6.7616			16.706	7.4419			14.04	7.3252			10.817
	11.992	7.3971			11.385	5.8349			12.752	6.9138			12.6	8.5713			11.413	6.3471			13.573	7.129			12.763	5.2948			12.139	5.6153			17.241	7.0434			13.725	6.5601			16.757	7.1805			14.147	7.5662			10.851
	11.992	5.8585			11.391	5.1803			12.881	6.0213			12.69	6.0866			11.464	6.2388			13.742	6.7744			12.763	6.2388			12.172	6.198			17.28	6.8934			14.096	6.663			16.808	7.848			14.175	7.1858			10.856
	12.234	5.5531			11.424	6.5463			12.887	6.3577			12.724	5.6903			11.678	6.1767			13.759	6.4327			12.769	6.2281			12.184	5.9805			17.376	6.0812			14.164	6.6426			16.942	7.3101			14.22	6.9555			10.935
	12.302	7.0478			11.503	4.8417			12.988	7.038			12.724	5.9259			11.706	6.0599			13.776	7.2577			12.797	5.9002			12.403	5.432			17.612	8.1276			14.271	5.9366			17.01	7.8169			14.254	7.0048			10.941
	12.386	6.6342			11.559	7.0167			13.039	6.5752			12.729	6.8206			11.723	6.0062			13.826	6.0812			12.797	6.6866			12.403	5.8123			17.691	7.5684			14.377	7.2919			17.269	7.7654			14.259	6.2752			10.969
	12.403	6.2849			11.689	5.8221			13.089	5.8274			12.825	5.9645			11.734	5.688			13.832	6.1305			12.825	6.782			12.42	5.8509			17.826	7.954			14.377	7.3509			17.539	7.9722			14.518	6.4123			10.997
	12.414	5.7031			11.756	7.607			13.123	5.7963			12.842	5.1888			11.796	5.7963			13.899	6.8849			12.842	6.6116			12.504	6.107			18.141	7.2138			14.417	6.8548			17.601	7.9829			14.574	6.9994			11.087
	12.454	6.8441			11.762	6.3213			13.32	6.2153			12.904	7.6274			11.813	5.8327			14.13	8.2092			12.887	10.947			12.51	5.1963			18.236	7.4237			14.49	7.3744			17.764	8.3965			14.58	7.4676			11.087
	12.476	6.3835			11.762	6.3395			13.573	5.5403			12.909	6.5024			11.857	6.616			14.152	6.6244			12.932	7.7388			12.566	5.0388			18.557	7.923			14.597	7.1237			18.197	6.8494			14.693	8.1919			11.273
	12.634	6.1553			11.824	5.341			13.764	8.1599			12.921	6.8494			11.981	6.0888			14.192	6.2441			13.179	6.6835			12.876	6.663			18.675	7.4752			14.777	7.038			18.264	7.2994			14.805	8.0206			11.306
	12.656	5.0228			11.857	5.0539			13.86	7.9403			12.994	5.3903			12.082	6.0116			14.304	7.0198			13.202	5.8562			13.236	6.4616			18.917	8.6472			14.839	5.9676			18.388	7.7419			15.103	6.8312			11.413
	12.876	6.2281			11.891	5.0335			13.866	6.3963			13.129	6.213			12.161	5.8349			14.349	7.3904			13.348	6.8721			13.483	7.1548			19.097	7.7002			14.856	8.7555			18.416	7.7601			15.362	7.5191			11.43
	13.027	6.3471			11.902	6.6031			13.939	6.2002			13.292	6.4585			12.217	5.0956			14.524	6.6577			13.438	5.9237			13.511	6.6662			19.502	8.148			14.878	6.723			18.495	7.3744			15.384	7.2715			11.509
	13.129	6.3031			12.004	6.6963			14.13	6.8259			13.669	5.8585			12.296	7.6585			14.828	6.5184			13.545	5.5873			13.669	6.0062			19.541	7.8351			15.255	7.007			18.579	7.579			15.671	7.4419			11.593
	13.146	7.2888			12.049	6.1349			14.197	6.7456			13.826	6.3062			12.938	7.2941			14.867	7.5169			13.708	6.7017			13.809	6.9812			19.558	6.2987			15.339	6.198			18.748	7.5169			15.705	5.6441			11.756
	13.174	5.5971			12.246	8.5101			14.259	8.5101			13.843	8.0623			12.977	6.9737			14.878	7.2009			13.815	5.2456			13.916	6.7101			20.008	8.9708			15.424	5.8198			18.878	8.2145			15.733	7.7441			11.964
	13.191	7.2963			12.307	6.5956			14.411	7.0017			13.843	6.9235			13.022	6.8184			15.081	7.9176			13.838	7.1055			14.029	7.2244			20.076	7.7184			15.429	9.4198			19.001	7.1526			15.84	7.1494			12.071
	13.236	7.4024			12.538	6.4092			14.428	6.9502			13.989	7.5706			13.354	8.0827			15.188	6.8858			13.939	5.8873			14.063	7.1162			20.081	9.8312			15.542	6.7048			19.305	8.3965			15.992	6.213			12.122
	13.303	6.1478			12.572	7.3638			14.777	7.0895			14.085	6.3373			13.489	6.3267			15.261	6.4252			14.04	6.8858			14.152	6.3866			20.323	7.8555			15.637	8.1919			19.339	7.729			16.054	6.1509			12.15
	13.348	6.1531			12.639	6.5388			14.85	7.5888			14.119	7.066			13.5	6.8548			15.373	6.4434			14.119	7.2138			14.22	5.5434			20.807	6.9919			15.677	6.0941			19.356	7.623			16.223	6.7616			12.184
	13.579	6.1917			12.741	7.1903			14.878	6.8645			14.119	5.7577			13.866	5.5767			15.407	6.7948			14.321	5.6752			14.383	6.8912			20.998	8.1555			15.885	7.3123			19.614	7.3283			16.245	7.1934			12.195
	13.68	7.4849			12.769	7.0767			14.991	7.1024			14.119	5.9388			14.136	6.6812			15.536	7.7526			14.349	6.3426			14.434	6.9866			21.128	7.504			15.913	5.6441			20.154	8.373			16.566	6.7669			12.201
	13.978	7.366			12.814	6.8774			15.036	6.4252			14.136	6.9524			14.265	6.5623			15.564	7.1259			14.462	6.9351			14.552	6.6994			21.156	7.4934			16.149	6.4176			20.728	8.8154			16.599	7.4934			12.201
	14.152	7.5169			12.825	6.4607			15.114	6.7478			14.203	6.5494			14.304	6.7895			15.621	6.1198			14.636	7.173			14.614	6.3866			21.189	9.6147			16.194	5.6366			20.858	8.223			16.622	7.6176			12.229
	14.293	8.1448			12.825	6.9728			15.148	7.0713			14.31	6.3085			14.349	7.473			15.621	8.5176			14.698	6.738			14.867	6.6502			21.414	9.5752			16.228	8.1737			21.201	7.863			17.584	6.3608			12.313
	14.31	7.1463			12.926	7.4721			15.407	6.9107			14.372	6.3963			14.372	6.4616			15.671	7.773			14.715	7.0691			14.923	6.0759			21.842	7.3412			16.476	7.9851			21.279	8.7844			17.73	6.6298			12.6
	14.377	6.8281			12.96	5.6175			15.441	7.0092			14.659	5.5842			14.422	6.5077			15.756	6.8184			14.726	6.5441			15.12	6.3759			22.174	8.2722			16.504	7.7987			21.285	9.0298			17.933	7.5919			12.707
	14.383	7.8094			12.966	8.2487			15.677	7.2866			14.754	7.7184			14.439	8.0494			15.795	6.0191			14.794	6.513			15.193	8.0344			22.241	7.9101			16.729	7.2608			21.392	8.7897			18.163	8.0268			12.707
	14.4	6.2592			13.134	6.7349			15.761	8.0366			14.906	5.7009			14.473	6.7403			15.885	7.6616			14.822	7.504			15.238	7.6176			22.371	8.1737			16.751	6.813			22.123	10.913			18.186	7.6594			12.724
	14.591	6.4349			13.14	8.3783			15.801	8.6934			14.923	8.1395			14.591	7.1024			15.998	7.6722			15.204	7.1184			15.362	7.0145			22.579	7.804			17.353	6.2206			22.258	8.5647			18.214	8.9601			12.791
	14.625	7.1721			13.151	6.5903			15.941	8.6335			15.013	7.3198			14.805	6.4252			16.099	6.138			15.216	7.1805			15.48	7.4805			22.624	8.7426			17.426	6.5494			22.438	7.9358			18.551	7.8866			12.814
	14.839	6.8827			13.174	6.6759			16.116	7.0145			15.092	6.9599			14.833	6.8441			16.644	8.0623			15.345	5.9752			15.508	7.2426			22.641	9.9511			17.466	7.998			22.787	9.1798			18.596	7.1344			12.887
	14.979	7.3221			13.326	6.0417			16.133	7.9198			15.474	7.2471			14.912	5.882			16.819	8.2691			15.497	7.5888			15.564	6.6759			22.759	10.158			17.663	7.8116			22.927	8.9344			18.742	8.7555			13.022
	14.996	7.4228			13.371	6.6471			16.133	8.6259			15.564	7.1601			14.979	6.5676			16.942	9.8344			15.514	8.4533			15.666	7.7397			22.854	9.4283			18.54	9.3062			23.006	7.9412			18.968	8.404			13.084
	14.996	6.091			13.427	6.2463			16.149	7.6167			15.649	7.4956			15.075	6.288			17.111	7.5502			15.592	8.7351			16.121	7.5737			23.124	9.3009			18.63	7.4086			23.085	9.5526			19.08	7.788			13.196
	15.311	6.6138			13.427	7.0616			16.284	9.3781			15.705	7.548			15.103	6.632			17.162	6.7616			15.823	8.1812			16.144	7.4934			23.214	10.137			18.669	8.3858			23.558	7.698			19.462	8.5669			13.292
	15.418	6.8388			13.444	6.7789			16.29	6.6009			15.93	6.3213			15.193	7.907			17.19	7.4259			16.104	7.2244			16.206	7.6509			23.417	9.4465			19.226	7.2812			23.597	10.624			19.508	6.4616			13.41
	15.424	6.091			13.59	6.1017			16.509	7.1077			16.149	7.5684			15.227	7.9616			17.263	6.888			16.318	6.7616			16.386	7.8608			24.002	8.2594			19.462	7.7419			23.676	11.021			19.749	7.8276			13.427
	15.733	7.082			13.911	8.5403			16.538	9.3888			16.194	6.9062			15.261	6.7305			17.404	8.0077			16.341	6.7252			16.386	7.0926			24.283	8.5026			19.761	9.1509			23.906	8.9344			19.851	9.7305			13.444
	15.969	7.2963			13.933	6.3471			16.622	6.4767			16.267	7.188			15.266	6.2077			17.843	7.8759			16.515	8.0494			16.397	7.3926			24.384	10.152			19.946	8.2926			23.991	9.4358			20.059	8.1715			13.551
	16.043	7.5684			14.001	6.3235			16.701	8.2349			16.352	7.5191			15.345	5.9494			18.118	7.3403			16.864	8.7138			16.504	7.4987			24.834	8.1329			20.059	7.8555			24.457	9.4616			20.441	7.3358			13.674
	16.239	8.6494			14.063	7.9691			16.785	6.2303			16.448	7.0895			15.362	6.6342			18.203	8.1608			16.948	7.4548			16.768	8.1533			25.02	9.3276			20.239	8.4608			25.099	12.119			20.486	8.5283			13.838
	16.279	7.3531			14.136	5.5039			16.858	6.5388			16.543	7.7805			15.564	7.6434			18.315	8.2017			17.016	8.0366			17.044	7.8169			25.161	8.839			20.514	7.8116			25.284	8.2594			20.633	7.879			14.068
	16.628	7.9842			14.226	8.3796			16.959	7.5812			16.65	7.1388			15.857	7.3305			18.388	7.2737			17.044	8.029			17.145	8.2691			25.172	9.2708			20.548	8.6419			25.914	8.1662			20.914	8.3419			14.141
	16.628	8.282			14.389	7.0296			17.122	7.338			16.734	6.9448			16.054	7.2448			18.399	7.548			17.145	6.6267			17.882	8.2154			25.791	10.046			20.829	9.2162			26.235	10.396			21.038	8.4222			14.209
	16.875	7.5395			14.411	7.8085			17.196	8.0259			16.903	9.2397			16.071	7.0926			18.917	8.0934			17.415	7.1548			18.045	8.3419			25.791	8.6579			21.184	7.3798			26.483	10.088			21.094	9.2912			14.271
	17.027	6.5046			14.552	5.7031			17.364	9.3404			17.044	8.929			16.363	7.1934			19.069	8.9472			17.539	6.9684			18.084	7.3176			26.055	8.3548			21.218	7.7108			26.994	10.988			21.459	7.2919			14.327
	17.539	8.8789			14.569	7.8342			17.471	8.2092			17.274	6.9866			16.549	6.5698			19.209	8.7662			17.589	7.3048			18.141	8.7662			27.051	8.3548			21.741	9.0298			27.023	10.587			21.51	9.4776			14.349
	17.657	8.6836			14.693	6.9342			17.522	7.7108			17.449	8.4684			16.667	7.2866			19.446	8.7404			18.186	7.1184			18.276	7.5866			27.124	11.508			22.056	7.8715			27.067	9.7132			21.724	8.0987			14.434
	17.916	7.2107			14.743	7.6895			17.527	7.3585			17.663	6.182			16.746	6.8259			19.766	7.7987			18.371	7.9873			18.433	7.429			27.383	9.7283			22.236	8.0472			27.337	9.3972			21.769	8.5026			14.439
	17.944	7.7592			14.861	6.9653			17.533	7.9638			17.921	8.7577			16.892	6.0191			19.884	7.038			18.579	8.3783			18.456	7.8662			27.636	9.0329			22.804	8.6033			27.698	9.8268			22.084	9.064			14.535
	18.174	7.4099			15.165	6.2774			17.797	8.341			18.107	7.7965			17.038	9.4154			21.279	8.8305			18.602	7.773			18.489	8.2412			28.693	9.9125			23.068	10.028			27.765	10.996			22.196	7.0305			14.687
	18.321	8.0539			15.255	6.5259			17.803	7.5502			18.383	7.5759			17.218	7.5502			21.763	10.183			18.608	8.8079			18.99	8.2283			29.329	11.324			23.102	8.4094			27.945	10.015			22.337	6.6373			14.721
	18.484	6.7531			15.266	6.3781			17.848	8.8509			18.681	7.5191			17.291	7.2555			21.802	9.2654			18.72	7.773			19.007	6.4434			29.531	10.701			23.574	8.495			28.232	10.789			22.821	8.2154			14.743
	18.703	6.8667			15.277	7.1153			17.938	7.8031			18.726	6.7145			17.426	6.0062			21.836	8.3858			18.754	8.4373			19.299	7.1601			30.223	10.706			23.631	8.6033			28.744	10.083			22.927	9.3276			14.771
	18.714	7.3767			15.306	6.7167			18.073	9.2548			18.861	7.3669			17.443	6.4638			21.915	8.8358			19.08	8.9033			19.451	9.1691			30.96	9.8965			23.923	7.6208			28.963	11.599			23.22	10.512			15.019
	18.996	8.7085			15.452	6.4767			18.444	6.8517			18.878	8.1116			17.753	8.029			21.938	10.401			19.243	7.548			19.699	8.3108			31.073	10.352			24.103	9.4509			29.385	8.6987			23.721	10.256			15.069
	19.271	8.416			15.643	6.8903			18.512	7.4774			19.041	7.3842			17.786	6.6244			22.477	10.608			19.384	8.2154			19.755	8.4147			31.151	8.4844			24.677	8.6965			30.038	10.812			24.503	10.758			15.216
	19.412	9.4926			15.778	7.891			18.579	8.807			19.243	8.5585			17.933	9.8108			22.686	9.4154			19.446	7.8298			19.806	10.299			31.843	11.981			25.206	9.9897			31.191	8.7822			24.598	9.7465			15.227
	19.541	9.2987			15.851	6.4327			18.81	8.6281			19.434	7.8373			18.146	8.9494			22.854	8.5509			19.519	8.3654			20.199	7.8684			32.535	11.467			25.301	10.801			32.468	11.715			24.919	10.709			15.238
	19.817	7.6274			16.296	6.916			19.102	7.2728			19.682	7.4441			18.157	6.513			23.417	10.116			19.558	7.9691			20.453	8.6108			32.974	10.853			25.374	8.9268			32.721	13.88			24.964	9.679			15.694
	19.941	8.7085			16.352	7.3252			19.114	7.6744			19.783	7.5653			18.399	8.9228			23.636	7.9851			19.845	8.0912			20.807	10.052			33.711	13.068			25.729	8.179			33.891	9.1776			26.775	8.1298			15.998
	20.098	7.6638			16.363	7.9198			19.755	8.2744			19.879	8.4222			18.523	7.1956			23.749	9.5162			19.862	10.083			21.111	8.4426			34.667	11.438			25.903	10.745			33.992	11.016			27.427	9.0586			16.026
	20.323	8.4994			16.391	7.3607			19.823	5.8017			19.896	8.2327			18.652	6.0373			24.013	9.3586			19.873	8.6002			21.594	10.802			36.242	11.552			26.263	10.972			34.172	8.9965			28.001	9.9307			16.301
	20.582	9.3994			16.47	7.4077			19.845	7.4335			19.98	8.9259			18.692	7.9145			24.03	8.373			19.929	8.7009			21.656	8.4844			36.501	11.925			26.381	8.8283			35.139	11.524			28.614	10.326			16.824
	20.638	7.0145			16.577	5.8971			19.873	7.5812			20.076	9.3502			18.731	7.6744			24.3	9.0329			20.244	7.5351			23.906	8.2851			36.681	9.1904			26.674	8.4844			35.477	11.325			29.025	9.8504			17.004
	20.723	7.4539			16.639	7.832			20.047	7.4827			20.137	9.4531			18.754	8.0002			24.356	8.4426			20.289	8.479			24.081	8.9836			37.237	12.481			26.837	9.9662			35.584	10.3			29.571	11.536			17.021
	20.931	8.2713			16.684	5.8478			20.098	8.7298			20.34	8.823			19.192	7.6434			24.519	9.6244			21.026	7.4184			25.228	8.4351			37.935	11.294			27.371	10			35.944	11.687			29.767	10.727			17.055
	20.942	6.4585			16.701	7.5866			20.509	9.107			20.481	8.0441			19.344	8.7994			24.919	8.8798			21.195	7.3851			25.611	9.3608			39.223	10.659			27.489	8.2904			37.671	12.221			30.094	8.1404			17.111
	21.06	8.7138			16.824	8.2403			21.049	11.617			20.976	6.857			19.389	7.0252			25.397	8.7972			21.403	8.9805			26.168	9.5987			39.504	13.578			27.703	9.1958			38.587	12.757			30.128	10.579			17.156
	21.195	7.666			17.004	5.7675			21.729	8.2274			21.066	7.4055			19.401	8.1094			25.628	8.7276			21.611	7.6722			26.269	8.4586			40.916	12.054			28.856	10.787			38.728	13.717			30.488	11.89			17.438
	21.493	9.1274			17.1	8.9281			22.354	8.6441			21.116	8.8434			19.406	7.6358			25.796	8.7866			21.797	10.76			26.522	9.0586			41.22	11.211			29.301	9.0404			40.776	14.109			30.746	10.538			17.691
	21.532	9.0471			17.196	8.2198			22.562	8.9033			21.42	9.5548			20.188	6.3653			26.814	9.5441			21.892	9.6662			27.096	10.282			44.1	12.996			29.694	10.931			41.873	11.436			30.814	10.781			17.719
	21.802	7.591			17.28	8.3312			22.618	8.3827			21.758	10.147			20.222	7.5448			27.067	9.5419			21.954	7.7645			27.247	9.8601			44.196	13.391			30.645	10.634			42.013	13.441			31.236	12.221			17.826
	21.808	8.266			17.432	9.2055			22.753	8.882			21.999	7.8373			20.306	7.3252			27.433	10.277			22.022	8.7426			27.478	9.7562			46.108	16.322			31.596	10.833			43.521	16.891			31.539	12.243			17.865
	21.814	9.1842			17.443	7.2471			22.871	9.2366			22.129	8.6055			21.111	9.4776			27.652	9.8526			22.044	7.6647			27.906	9.5836			48.572	14.734			32.029	11.643			43.847	10.862			31.837	10.471			18.045
	22.433	7.8599			17.522	6.8099			22.877	9.888			22.32	10.408			21.212	7.5759			27.658	10.046			22.809	7.8662			28.164	9.7154			49.584	13.885			32.192	11.037			45.259	12.675			32.693	10.642			18.473
	22.489	9.9471			17.646	6.9577			22.927	10.481			22.365	8.957			21.229	7.832			27.878	9.5548			23.192	9.229			29.014	10.251			49.866	12.139			33.345	11.487			45.281	12.709			32.709	9.7465			18.996
	22.911	9.1092			17.685	8.5017			23.068	8.7244			22.899	8.2971			21.797	7.773			28.035	11.75			23.389	8.4533			29.07	9.7958			50.085	12.806			33.559	10.974			45.422	12.36			33.154	9.92			18.996
	23.169	8.6153			17.848	7.5835			23.198	8.3002			23.304	8.5842			21.87	8.6055			28.806	11.64			23.456	9.4691			29.655	9.1829			50.259	11.637			34.583	10.725			51.542	14.785			33.829	11.919			19.395
	23.529	8.5305			17.938	6.9213			23.507	9.3577			23.417	9.1092			22.438	8.9987			29.649	11.803			23.676	9.6329			30.167	11.301			50.968	14.723			38.436	10.158			52.914	13.637			33.93	11.816			19.423
	23.535	9.5836			18.174	7.0478			23.541	8.388			23.619	9.079			22.669	10.706			29.824	8.329			23.788	8.7706			30.251	14.166			52.059	11.221			39.769	14.178			53.224	14.853			34.397	10.169			19.474
	23.541	10.864			18.529	9.5077			23.782	8.7994			23.636	7.773			23.063	8.7706			31.292	9.4154			24.013	8.2305			30.831	11.1			54.641	14.747			40.185	13.79			53.291	13.953			36.062	11.728			19.631
	23.602	9.6812			19.08	6.8774			23.811	8.4919			23.895	9.1713			23.13	9.9298			31.444	9.1691			25.059	10.028			31.207	10.776			57.684	13.569			40.219	10.662			53.303	14.921			36.782	10.088			19.817
	23.754	8.3849			19.277	7.3221			24.041	10.022			23.957	8.4919			23.349	7.7024			31.601	9.7026			25.076	9.1305			31.241	10.84			57.938	13.6			40.849	12.199			54.827	13.988			37.744	11.575			19.98
	23.918	10.415			19.367	7.2267			25.194	8.582			24.249	9.2002			24.188	9.423			31.686	10.294			25.133	9.3706			31.584	10.114			58.331	16.86			43.532	10.875			55.896	13.075			38.627	11.65			20.301
	24.142	9.2259			19.389	8.1781			25.352	8.6645			24.896	7.5759			24.547	11.215			32.366	11.771			25.352	8.404			31.731	9.5836			67.725	16.901			44.061	13.041			58.871	13.412			38.739	10.613			20.492
	24.441	8.9903			19.541	7.8941			25.363	10.341			25.116	8.8434			24.547	8.8647			34.678	12.222			25.419	8.2283			32.737	10.101			69.542	22.507			44.511	10.699			59.119	11.542			42.705	13.84			20.723
	24.514	9.3031			19.586	7.3145			25.453	8.657			25.397	8.3934			24.637	8.7608			34.886	12.669			25.47	12.263			33.165	14.255			70.914	17.835			46.581	12.256			62.944	15.853			42.941	12.698			21.279
	24.778	8.5478			19.598	8.0774			25.729	9.2206			25.459	9.9768			25.121	9.1101			35.106	12.366			26.106	9.964			34.869	11.456			71.477	21.21			47.199	16.202			63.309	18.034			44.089	14.782			21.493
	25.206	10.576			20.064	8.5092			25.903	10.248			25.791	11.633			25.177	8.6934			35.561	10.615			26.252	9.4154			35.466	11.518			78.604	18.518			50.327	14.31			65.199	13.673			45.714	9.4079			21.645
	25.335	10.186			20.222	8.6366			26.094	9.1948			25.971	8.1169			25.234	8.9162			37.648	13.807			26.342	8.7844			36.073	8.7586			78.789	17.23			51.261	11.7			65.807	18.163			45.939	13.722			22.551
	25.954	9.4971			20.559	7.6349			26.156	9.1948			26.702	12.509			25.335	9.2206			38.374	9.8965			26.876	9.9094			37.941	14.609			79.352	17.933			52.785	14.822			69.598	15.282			49.202	12.675			22.562
	26.972	11.018			20.767	9.2024			26.207	10.377			27.197	9.9844			25.346	9.4562			39.656	13.781			27.832	10.507			39.223	13.249			82.569	19.583			53.28	15.59			81.894	18.947			49.596	11.345			22.793
	27.36	9.7895			20.796	9.4722			26.769	8.9108			27.304	11.996			25.476	9.0533			42.103	12.55			28.344	10.23			40.41	14.511			82.603	16.325			53.466	14.325			82.642	18.161			50.777	18.66			22.899
	27.399	8.5842			21.268	9.0329			26.82	9.6373			28.777	9.2033			25.954	7.8608			43.346	13.771			29.25	9.5215			40.843	10.807			83.571	23.994			54.135	17.822			83.149	19.219			54.54	14.597			23.023
	27.866	8.566			21.752	10.568			26.938	9.8698			29.666	9.8676			27.371	9.1647			43.785	10.553			30.24	8.0601			41.726	13.322			85.787	15.233			55.451	15.403			85.95	18.319			56.216	14.513			23.321
	28.423	10.237			22.061	6.932			27.034	8.3752			29.801	9.8108			28.035	9.0888			45.782	12.607			32.192	11.081			43.172	15.093			95.664	16.971			56.182	10.396			92.846	16.053			61.138	13.187			23.4
	28.834	9.5335			22.494	9.5237			27.169	8.8691			30.341	10.859			28.102	10.253			47.779	13.697			33.531	9.845			44.106	12.131			96.328	18.569			59.327	13.79			93.161	16.594			62.691	15.334			23.501
	29.008	10.177			22.719	6.9728			27.945	11.468			30.465	11.083			28.221	9.979			48.021	10.657			33.795	10.564			45.478	11.213			98.561	17.98			61.256	15.916			101.47	19.485			63.776	15.656			23.856
	29.644	11.665			22.877	8.8349			28.423	10.667			30.499	9.9298			28.969	10.224			48.229	17.246			33.919	12.811			46.333	12.398			113.24	18.463			66.268	16.811			105.41	18.236			64.08	15.913			24.587
	30.24	8.9055			23.006	7.8213			29.076	10.934			31.073	8.8434			29.053	9.979			48.561	16.614			34.476	9.8215			46.783	10.652			114.2	19.729			68.906	16.126			105.76	21.309			64.496	18.947			25.352
	30.786	12.209			23.569	10.185			32.518	10.747			31.427	10.124			29.104	9.6662			49.388	10.284			36.501	11.294			48.201	13.88			118.73	25.295			71.983	15.334			109.72	23.636			65.256	16.177			25.746
	31.005	9.8912			23.58	13.19			32.833	10.982			31.793	9.2472			29.239	9.9866			50.439	15.364			37.148	13.219			50.687	14.26			124.9	39.248			74.767	17.287			113.43	18.797			71.994	21.41			25.92
	31.191	10.896			23.636	9.5055			33.491	13.308			32.04	10.977			29.633	10.662			51.705	15.819			37.35	10.641			50.861	12.76			128.87	29.133			83.233	15.903			117.81	20.396			82.693	15.398			26.044
	32.085	13.336			23.732	10.11			33.879	11.549			32.434	13.232			29.79	9.1283			53.269	14.043			38.649	13.073			51.188	14.78			135.69	24.597			85.219	16.263			119.2	19.504			83.16	17.605			26.173
	32.771	10.517			24.008	8.3592			34.768	12.697			32.445	9.845			30.156	9.2858			55.502	14.808			38.874	11.583			51.221	12.618			140.46	20.243			86.653	18.727			123.5	22.168			83.655	14.995			26.297
	33.711	9.5388			24.137	11.313			34.875	12.49			33.576	12.464			30.398	13.137			58.472	13.086			39.426	12.498			54.416	16.583			143.67	20.561			88.999	17.292			138.09	20.111			84.892	21.1			26.758
	33.818	9.6448			24.452	8.507			35.466	11.792			33.851	10.725			30.881	9.7358			58.556	16.115			39.774	10.319			59.299	16.596			145.46	21.72			93.392	22.131			146.16	24.61			85.157	21.832			26.792
	33.924	9.7948			24.474	9.8206			36.354	11.554			34.447	10.882			31.455	9.573			61.987	16.759			39.797	11.696			61.729	13.616			147.1	25.13			95.833	15.903			151.09	35.141			87.846	17.98			27.321
	34.909	10.711			24.531	10.402			36.624	14.102			35.454	10.913			31.86	11.009			62.387	14.397			41.029	12.786			63.456	14.902			186.36	22.582			101.22	29.571			156.44	22.198			93.572	18.96			28.811
	35.297	10.325			25.498	8.4835			36.686	15.631			35.916	11.834			31.905	9.4358			63.422	19.132			41.507	13.747			64.097	14.056			200.21	23.472			101.83	20.502			163.7	22.106			96.924	23.236			29.076
	35.736	11.895			25.65	10.937			38.576	9.0888			36.225	12.214			35.258	10.644			64.89	12.879			41.541	12.4			64.136	15.797			200.62	44.473			116.5	19.837			233.74	36.586			97.301	18.262			29.154
	36.034	13.35			27.444	9.6728			39.139	10.209			36.681	9.5987			35.308	10.546			69.148	14.767			42.874	13.355			65.475	13.898			222.87	35.445			129.55	24.877			235.79	34.804			98.46	18.262			29.599
	37.519	10.265			28.704	11.872			41.102	14.555			37.35	11.815			35.353	11.625			69.868	15.021			43.363	15.719			66.684	20.139			341.67	55.697			133.3	23.818			343.53	54.41			103.37	18.036			29.627
	38.571	11.502			29.115	13.735			41.226	11.546			37.474	11.903			37.367	11.606			72.298	16.355			44.179	12.318			67.877	17.085			383.38	57.205			139.34	22.9			384.9	34.206			111.31	20.052			29.739
	39.426	11.39			30.718	9.5858			41.237	11.533			38.295	12.684			38.784	11.975			75.392	16.581			47.486	13.406			68.079	13.275			472.12	59.115			140.11	20.422			450.13	58.219			112.48	21.526			31.725
	40.011	11.556			31.387	9.8206			42.036	13.476			39.741	12.224			39.111	14.228			77.631	17.553			47.571	13.71			68.856	17.528			512.92	51.234			148.54	20.199			559.98	58.809			114	31.633			31.832
	41.833	12.384			33.593	9.5721			42.953	12.312			40.607	12.437			41.079	13.174			79.043	21.821			48.645	13.803			77.608	18.244							151.07	27.021			569.35	55.906			115.46	20.66			33.002
	42.317	11.365			34.768	14.057			44.134	9.7176			41.625	15.648			41.856	11.678			81.568	14.586			49.68	13.743			79.751	19.586							152.53	25.921							129.4	19.603			33.413
	42.958	12.983			35.921	13.764			44.162	13.714			44.196	12.506			42.666	12.09			86.535	20.424			49.821	12.861			80.499	16.87							155.21	31.995							185.03	28.462			33.649
	43.92	12.358			36.248	12.896			44.708	13.677			44.752	11.849			43.976	11.484			94.337	19.337			51.322	15.581			81.084	16.094							164.9	21.863							206.16	34.062			33.654
	44.438	14.314			36.478	14.469			45.444	12.785			46.502	12.919			46.254	12.356			97.318	16.381			53.37	13.236			96.081	30.572							202.94	34.059							214.53	38.433			34.571
	45.804	13.367			36.81	13.508			45.529	13.106			46.53	14.288			46.89	15.035			100.1	16.588			55.344	11.508			103.06	33.542							204.34	28.704							236.73	30.803			35.572
	47.109	12.793			39.392	9.4562			45.996	17.31			48.24	11.727			47.464	11.345			115.42	25.377			61.228	19.129			104.74	18.624							211.62	33.913							256.09	28.293			36.203
	47.177	13.462			40.348	10.799			48.161	13.245			48.364	12.984			48.684	13.934			118.76	21.885			63.017	17.262			114.46	19.791							308.35	44.597							354.18	54.125			36.675
	47.424	12.04			40.989	13.005			48.853	13.561			49.005	18.487			48.69	14.882			119.45	21.684			65.138	14.46			115.68	20.453							447.5	60.32							458.45	55.829			37.108
	47.897	14.476			41.299	11.836			48.904	13.549			49.039	12.589			49.101	13.375			131.14	24.069			67.562	17.46			116.9	20.978							459.23	62.695							458.63	57.12			37.513
	48.78	16.93			42.238	11.949			48.949	10.928			49.618	13.828			49.905	16.125			138.47	22.507			68.276	13.156			129.12	37.774							823.82	58.832							692.24	49.57			37.862
	49.438	15.735			42.463	14.956			49.269	12.682			49.652	14.497			49.995	14.078			148.25	28.183			68.873	16.801			134.43	21.958																			38.638
	53.314	12.546			42.784	11.057			49.472	11.593			49.854	14.761			52.324	13.21			150.82	21.933			70.571	20.728			141.72	27.623																			38.728
	55.136	13.828			42.851	10.594			51.221	10.982			50.012	13.461			53.826	14.273			151.22	22.944			73.811	13.823			168.47	25.145																			40.438
	55.631	12.782			44.713	12.692			53.066	12.816			50.265	14.544			54.461	15.528			152.71	32.788			78.941	16.428			191.69	21.143																			42.3
	56.458	14.262			46.468	11.385			56.295	14.112			53.589	12.413			55.569	16.443			153.96	25.448			83.953	15.588			200.74	27.727																			42.744
	59.377	14.75			47.419	14.259			56.329	15.799			55.614	11.709			55.851	14.535			193.48	36.148			90.051	18.66			203.51	41.473																			42.891
	60.137	15.249			47.689	13.369			57.066	14.205			59.771	12.152			56.07	17.688			198.36	30.043			100.14	22.294			203.65	24.633																			43.273
	63.669	17.487			47.936	12.099			57.386	17.115			63.023	13.096			60.975	13.981			203.01	23.329			102.07	25.406			220.74	49.099																			43.307
	66.099	15.27			52.566	13.056			58.382	18.06			65.784	14.868			63.248	15.085			204.95	29.965			106.25	19.809			267.89	41.396																			43.886
	66.797	12.645			53.207	14.585			60.142	15.819			66.606	14.72			63.866	14.456			214.49	34.815			107.42	21.651			282.54	59.41																			46.316
	67.652	17.13			61.605	13.385			62.089	22.887			70.144	13.378			70.071	19.553			278.33	33.924			111.09	18.628			341	61.636																			49.213
	71.471	13.395			62.623	14.087			65.604	17.593			72.557	15.837			75.876	16.819			317.81	52.056			111.77	20.435			438.67	47.491																			50.642
	72.332	17.334			63.495	15.331			72.242	20.254			74.599	15.693			76.05	12.993			501.1	56.661			120.87	32.215			551.92	54.176																			54.028
	72.563	15.402			64.024	16.292			73.766	18.444			74.897	16.019			78.379	18.093			511.45	52.947			126.06	20.344			785.71	65.095																			56.486
	72.804	16.697			64.136	12.296			77.856	17.862			76.984	18.191			79.335	17.467			550.14	62.749			127.74	19.4																							57.431
	75.026	16.711			67.281	16.204			79.549	17.723			78.356	16.818			83.351	18.698							130.03	20.675																							58.607
	75.774	15.206			67.86	15.216			88.785	17.42			83.79	21.722			84.409	17.706							131.77	21.304																							58.624
	78.981	19.585			68.479	15.953			103.62	22.442			88.009	19.137			86.293	19.493							146.22	21.206																							61.554
	81.034	17.537			74.278	16.29			108.31	17.065			94.759	17.989			90.191	16.789							173.72	31.719																							63.608
	89.567	20.849			74.711	20.452			119.9	23.886			99.523	21.66			99.827	16.869							192.72	22.811																							68.389
	91.181	19.248			75.639	17.345			126.02	21.298			100.31	21.444			102.9	20.512							196.26	30.468																							69.784
	93.555	20.609			81.259	17.947			139.11	25.666			106.13	21.347			105.72	21.02							253.54	37.183																							75.296
	120.71	25.795			82.249	16.724			149.05	24.264			112.12	19.705			110.23	20.935							255.03	34.439																							80.831
	135.5	31.652			82.581	17.331			164.15	26.274			113.73	28.67			118.47	18.595							261.95	36.018																							90.658
	161.67	27.88			86.856	24.348			171.89	28.379			118.11	21.942			121.68	20.486							276.24	35.253																							94.191
	174.93	20.59			87.626	25.671			173.46	23.369			144.13	28.243			127.3	23.489							406.27	37.148																							94.331
	188.6	30.908			96.024	19.305			201.92	28.866			144.78	21.562			136.84	26.812							491.93	59.01																							95.895
	190.02	33.371			101.5	29.177			206.93	28.62			150	22.176			137.61	22.769							768.22	57.866																							109.65
	227.12	33.301			105.87	20.524			217.88	27.407			156.58	19.316			151.69	23.655																															110.67
	269.78	34.001			107.75	21.629			258.06	32.748			164	25.822			159.37	20.186																															122.73
	276.31	32.359			115.3	23.207			280.91	32.048			215.66	31.211			175.44	29.898																															123
	300.52	33.846			149.56	36.081			367.26	47.589			234.14	25.051			193.24	25.549																															123.4
	329.33	36.033			150.81	30.33			402.11	39.214			248.09	29.182			201.84	28.621																															127.25
	329.5	36.413			155.36	22.833			441.48	54.801			287.97	29.805			220.22	33.224																															132.11
	338.08	37.995			186.78	29.091			547.99	52.293			298.88	55.086			294.8	36.761																															140.57
					192.62	32.845							409.19	48.528			297.66	51.394																															150
					201.01	32.122							409.79	45.435			304.21	50.982																															166.05
					236.19	34.391							514.13	48.865			343.75	48.726																															171.79
					241.45	30.767							717.95	60.042			505.99	61.676																															175.31
					258.28	40.138											580.99	56.933																															212.32
					283.28	34.645																																											251.99
					302.56	42.876																																											336.04
					347.97	54.626																																											375.04
					380.12	52.718																																											503.62
					456.02	45.57																																											530.71
					556.29	58.796
[truncated: 25 more columns]

## Sheet: Fig. S2
Data 1	Drainage area (km2)	River length (km)		Data 2	Drainage area (km2)	River length (km)		Data 3	Drainage area (km2)	River length (km)		Data 4	Drainage area (km2)	River length (km)		Data 5	Drainage area (km2)	River length (km)		Data 6	Drainage area (km2)	River length (km)		Data 7	Drainage area (km2)	River length (km)		Data 8	Drainage area (km2)	River length (km)		Data 9	Drainage area (km2)	River length (km)		Data 10	Drainage area (km2)	River length (km)		Data 11	Drainage area (km2)	River length (km)		Data 12	Drainage area (km2)	River length (km)		Data 13	Drainage area (km2)
Uplift gradient of	5.0344	4.0349		Uplift gradient of	5.0512	4.2728		Uplift gradient of	5.0681	3.2046		Uplift gradient of	5.0681	4.3456		Uplift gradient of	5.0344	3.7585		Uplift gradient of	5.0625	3.9653		Uplift gradient of	5.1356	4.2448		Uplift gradient of	5.04	4.3531		Uplift gradient of	5.2594	4.1024		Uplift gradient of	5.3325	4.6017		Uplift gradient of	5.0963	3.8592		Uplift gradient of	5.0344	3.8698		Uplift gradient of	5.0794
0 mm/yr per km	5.0681	4.2107		0.01 mm/yr per km	5.085	3.7971		0.02 mm/yr per km	5.1244	3.8463		0.03 mm/yr per km	5.1019	4.188		0.04 mm/yr per km	5.085	3.2463		0.05 mm/yr per km	5.1244	3.6963		0.06 mm/yr per km	5.1413	4.0767		0.07 mm/yr per km	5.1019	3.5206		0.08 mm/yr per km	5.31	3.9191		0.09 mm/yr per km	5.355	4.8213		0.1 mm/yr per km	5.1638	3.7842		0.11 mm/yr per km	5.1975	3.1767		0.12 mm/yr per km	5.1131
	5.0963	3.8925			5.1469	3.5925			5.2031	4.2448			5.1131	3.4274			5.2088	4.0895			5.1244	3.9524			5.1581	3.4971			5.1019	3.4713			5.3156	3.8752			5.6419	4.0403			5.1863	3.6267			5.2481	3.9448			5.2481
	5.1413	4.5471			5.1469	3.5667			5.2481	3.5281			5.1469	3.9213			5.2088	3.8827			5.1863	4.0327			5.1863	3.8206			5.13	4.1698			5.4112	3.8335			5.6588	4.2267			5.22	4.638			5.2538	4.4077			5.5125
	5.2144	4.6114			5.2088	4.5728			5.355	4.5395			5.1806	4.1281			5.4056	3.6577			5.2481	3.6524			5.2481	3.8592			5.1975	4.1903			5.4394	4.3198			5.6869	4.1645			5.4112	3.6448			5.355	4.1827			5.5631
	5.2256	4.6917			5.2538	4.7228			5.3944	4.0585			5.22	3.2099			5.4506	3.8774			5.31	4.3585			5.3662	3.5153			5.2256	4.2963			5.5406	4.4077			5.6925	4.0017			5.535	3.8698			5.4	4.2395			5.6194
	5.2819	4.4485			5.3269	4.3425			5.4	3.616			5.3944	4.1721			5.6363	4.0585			5.5069	3.5335			5.3775	4.3456			5.2425	4.6145			5.5575	3.8774			5.7263	3.6085			5.5687	3.9759			5.4506	3.3448			5.6869
	5.4956	3.4349			5.355	3.7349			5.4056	3.391			5.4169	4.3145			5.715	4.3509			5.625	4.6456			5.4225	4.3456			5.4562	3.5645			5.6081	4.0327			5.7544	4.9585			5.6813	4.5963			5.5462	3.9342			6.2213
	5.535	3.9107			5.4056	4.5471			5.4169	3.9728			5.6588	3.7713			5.7769	3.6031			5.7544	4.0767			5.4619	4.3895			5.5744	3.7456			5.6475	4.2706			5.7656	4.0842			5.7431	4.4903			5.6644	4.1206			6.2606
	5.5575	4.1592			5.4281	5.5735			5.4337	4.0274			5.7094	4.8888			5.8388	4.2524			5.7544	3.6395			5.5912	4.6145			5.5856	3.6781			6.0694	4.0092			6.03	4.6509			6.0581	4.9198			5.8106	3.9835			6.3788
	5.6081	4.3039			5.6137	3.8046			5.4956	3.4531			5.7263	3.9706			5.9512	3.8335			5.76	4.1517			5.5969	3.5206			5.6025	4.1077			6.1762	3.6213			6.12	4.3744			6.0919	5.2509			5.8781	4.4774			6.4688
	5.6531	3.6289			5.6363	3.2796			5.5575	3.8335			5.8613	4.6145			5.9794	3.8024			5.8725	4.4956			5.7263	3.6577			5.7094	3.1767			6.255	4.6456			6.1369	3.7509			6.2325	5.3312			6.1594	4.157			6.5081
	5.8444	5.0539			5.715	4.8213			5.6419	3.9342			6.1256	4.2267			6.0244	4.5085			5.9175	3.6524			5.7881	4.7441			5.7769	4.7774			6.2831	4.0638			6.2381	4.1259			6.3675	4.4592			6.1706	4.5342			6.5869
	5.8556	4.0167			5.76	4.8546			5.7825	3.6985			6.1369	3.7585			6.12	4.4077			6.0075	3.6342			5.85	4.5577			5.7881	4.3767			6.2888	4.338			6.2494	4.8085			6.4631	4.8395			6.3169	4.8812			6.8794
	5.9962	4.1228			5.7713	4.7796			5.8444	4.5835			6.165	4.1024			6.1256	3.7403			6.0244	5.163			5.8894	3.6031			5.8838	3.6138			6.3506	4.9691			6.2663	4.5448			6.4744	5.3774			6.6994	4.7441			7.6781
	6.12	4.6789			5.7825	4.6017			5.8556	4.0456			6.4069	4.5213			6.2381	3.8827			6.3056	4.1335			6.0412	4.1335			5.9063	3.4531			6.4463	3.6759			6.2888	4.532			6.7106	4.3327			6.8119	3.9963			7.7625
	6.1256	4.5546			5.8331	5.416			5.9287	3.5099			6.4631	4.2653			6.3675	4.1517			6.345	4.9145			6.1875	4.0327			5.9231	4.232			6.8513	4.3948			6.48	5.1888			6.7781	5.5327			6.8175	4.157			7.8469
	6.21	3.8721			5.8556	5.5274			6.0469	4.6585			6.4856	4.7441			6.3788	4.4698			6.3675	4.0145			6.2156	4.9948			6.1875	4.6327			7.0144	4.1077			6.4912	4.6123			6.8288	4.863			6.9356	4.2138			7.8975
	6.2213	3.8228			5.8894	3.7296			6.1144	4.3039			6.5925	4.7956			6.4238	4.4645			6.5362	4.6017			6.2381	4.2031			6.2381	3.5206			7.0706	4.5812			6.7275	5.4759			7.0313	5.163			7.2787	5.2305			7.9538
	6.3	4.0607			5.9287	3.9107			6.1312	4.5599			6.6206	5.0259			6.4463	4.0145			6.66	4.6638			6.2438	4.1388			6.2494	4.0948			7.7231	4.7441			6.7781	4.2759			7.5488	5.4684			7.4194	4.9252			8.2012
	6.3563	5.0539			6.0244	4.666			6.2888	4.9895			6.6375	4.6349			6.5025	4.938			6.75	4.1153			6.3394	4.1827			6.3619	4.0948			7.9031	4.9562			6.7838	4.4827			7.9256	4.3585			7.4925	5.1298			8.2406
	6.4631	3.9675			6.0525	4.2417			6.4463	3.8721			6.7669	5.3517			6.57	4.2759			6.75	3.9138			6.57	4.338			6.4406	4.2706			7.9256	4.7827			6.8906	4.4206			8.1731	4.9691			7.5038	5.3805			8.325
	6.4912	4.7925			6.1369	4.4046			6.4463	3.5667			7.0875	4.8759			6.6319	4.2706			6.8738	5.1138			6.66	4.3767			6.4463	4.3145			7.9369	4.7024			7.0987	4.2395			8.3475	4.5888			7.5881	4.5963			9.1856
	6.525	3.8539			6.4744	5.6046			6.5362	4.2781			7.4813	5.2713			6.6431	4.5395			6.9525	4.3509			6.8456	4.4206			6.75	4.4335			8.0437	5.2327			7.2056	4.8812			8.3644	5.132			7.785	5.1138			9.3206
	6.5869	4.4614			6.5025	3.0599			6.5812	4.1539			7.5206	4.5031			6.9413	4.6456			7.0594	4.6274			6.8569	4.8812			7.2112	5.3259			8.0719	4.5009			7.2731	3.8335			8.5275	4.3198			7.8131	4.1517			9.3712
	6.6037	4.5267			6.5194	4.0917			6.6206	4.7206			7.5825	4.8706			7.0144	4.3274			7.1156	4.5267			6.9694	4.7259			7.2225	4.9305			8.3081	4.7698			7.3069	4.0456			9.045	4.5138			7.9706	4.6948			9.3825
	6.6375	5.266			6.5587	4.5599			6.6994	4.2138			7.6106	4.7206			7.02	4.4153			7.1269	4.5138			7.0706	3.9267			7.2844	4.6895			8.6119	4.232			7.4475	4.7441			9.1406	5.013			7.9875	5.1684			9.3994
	6.6544	4.6917			6.6319	5.041			6.7162	4.6221			7.6894	5.9366			7.0931	4.6145			7.155	5.0077			7.1044	5.3441			7.38	4.4698			8.73	5.5562			7.6444	4.3198			9.1856	4.6198			8.1169	6.2335			9.5625
	6.6825	5.3978			6.6544	4.9713			6.8175	4.0842			7.7906	4.8267			7.1381	4.0895			7.4981	4.6895			7.3744	4.9198			7.4981	5.1138			8.7637	5.0623			8.3756	5.7373			9.27	6.0577			8.145	4.8941			9.72
	6.6994	4.4335			6.7275	4.8267			7.335	4.7024			7.8187	5.282			7.2169	3.9577			7.9313	4.2577			7.5713	4.6895			7.9144	5.0024			8.865	5.0441			8.3869	4.4623			9.6412	6.1123			8.6119	6.0085			9.9056
	6.7725	4.816			7.0706	4.7614			7.3406	4.2471			7.8469	4.8835			7.245	4.2888			8.3306	4.7827			7.6106	5.2873			8.1	4.6017			9.1631	5.207			8.4431	4.757			10.35	5.3805			8.7637	5.3055			10.131
	6.8119	4.2493			7.1831	5.4781			7.5094	4.2213			7.965	4.8653			7.245	5.1835			8.5894	4.5138			7.9819	5.4941			8.6512	5.0623			9.3038	6.1434			9.2081	4.7623			10.581	6.1048			9.1125	6.438			10.8
	6.8231	5.5607			7.2675	4.6425			7.5713	4.0531			8.0381	4.0092			7.29	4.1645			8.7413	4.2395			8.0325	4.1827			9.09	5.3623			9.6919	6.2312			9.5512	5.132			10.884	7.1184			9.1631	5.6002			10.969
	6.8288	4.8524			7.3688	4.8599			7.6556	3.8978			8.0775	5.1759			7.4475	4.2524			8.7637	4.6948			8.0887	5.3676			9.1631	4.4259			9.7762	5.5048			10.283	4.713			10.907	6.857			9.2306	4.6691			11.273
	6.8738	4.891			7.3856	5.116			7.7625	5.2895			8.6456	4.3017			7.7062	4.5888			8.8763	4.6017			8.1731	4.4774			9.2925	4.2085			9.9731	6.2752			10.845	5.9312			11.694	6.1851			9.5344	5.2767			11.964
	7.0762	4.5985			7.3969	4.9349			7.9538	5.7577			8.7356	5.1213			8.2294	4.6017			9.0563	5.6077			8.2125	5.1426			9.4556	4.9123			10.153	4.9509			11.019	4.5941			12.139	5.282			9.6975	4.8684			12.122
	7.155	5.2531			7.4363	4.2417			8.0044	5.0228			8.82	4.6274			8.3869	4.3017			9.6075	5.1448			8.6288	4.9017			9.5231	5.7062			10.406	5.5926			11.092	4.7077			14.771	5.9752			10.204	5.6002			12.296
	7.2056	4.9425			7.4588	5.3849			8.2462	4.7903			8.9719	5.0206			8.4825	4.8009			9.6806	5.1138			9.225	4.7752			9.7762	5.8198			10.699	5.4191			11.784	5.1502			14.861	6.9608			10.558	6.198			12.336
	7.4025	5.5039			7.47	4.3917			8.6681	5.2895			9.6525	5.163			9.135	4.3638			9.7144	6.1638			9.4669	4.4441			9.8381	5.582			10.789	5.9676			11.841	6.3919			14.985	6.3298			10.699	6.1358			13.354
	7.4081	4.8985			7.5206	5.7471			8.8987	5.5456			9.6638	4.9971			9.1913	5.5562			9.7988	4.5963			9.4781	5.9259			9.855	4.9948			10.834	5.207			12.161	5.5358			15.171	6.2366			11.278	6.0373			13.916
	7.4869	5.641			7.5431	4.4667			8.9775	5.2713			9.675	5.1085			9.2419	4.9562			10.007	5.4009			9.5062	5.1888			10.198	5.4502			10.867	5.2509			12.437	7.0691			16.11	7.323			12.262	6.2623			14.012
	7.4981	4.3735			7.6106	4.8728			9.0225	5.9903			9.7031	5.8585			9.3994	5.3517			10.294	6.0759			9.5569	5.582			10.232	5.2691			11.137	5.9805			13.236	5.7502			17.01	7.8169			12.623	5.4706			14.349
	7.5544	4.2235			7.6106	5.3592			9.1463	5.3827			9.7538	5.2691			9.8269	4.3017			10.704	4.9638			9.6469	5.0805			10.254	5.7448			11.357	6.4252			13.596	6.5676			17.933	7.5169			12.819	6.904			14.439
	7.605	5.6357			7.6162	4.3735			9.1856	5.9024			9.7538	5.7267			9.8438	5.8305			10.935	6.2184			9.765	4.8759			10.603	4.9327			11.571	4.5706			13.686	6.7616			18.293	7.579			13.084	5.4941			14.687
	7.605	5.7524			7.6725	5.0046			9.2137	5.3827			9.81	5.6077			9.8663	5.1395			11.441	6.5312			9.8325	5.1062			11.357	5.7941			12.364	6.7744			14.226	7.038			18.416	7.7601			14.259	6.2752			14.878
	7.6387	5.7546			7.7906	5.3539			9.2756	5.5145			9.9563	5.1373			10.08	5.4373			12.527	5.7009			10.142	5.9517			11.396	6.3502			13.956	6.963			14.698	6.0941			20.565	8.7844			14.58	7.4676			15.677
	7.7962	4.5417			7.8863	3.8357			10.491	5.3206			10.057	4.8812			10.457	5.7373			12.746	6.7669			11.503	5.2873			11.633	6.198			14.271	4.5781			15.564	5.6441			20.587	7.6722			15.019	6.798			16.824
	7.9031	4.4539			8.0325	5.2971			10.896	6.257			10.181	5.1342			10.474	5.8252			12.752	6.2002			11.509	6.9062			11.942	4.9327			14.389	5.8123			16.504	7.7987			21.285	9.0298			16.223	6.7616			16.982
	7.9931	4.3274			8.1619	5.4289			10.924	5.4835			10.238	5.9441			10.474	5.2434			12.797	7.129			11.734	5.7502			12.707	5.5434			14.901	7.3283			17.426	6.5494			22.179	8.5647			16.267	6.5237			17.021
	8.0156	5.0357			8.505	5.1599			11.261	5.4267			10.299	6.0941			10.845	5.538			12.848	5.9441			11.779	5.4994			13.236	5.0335			15.429	6.0919			17.466	7.998			22.927	8.9344			16.65	7.5866			17.438
	8.145	4.7539			8.5612	5.6024			11.284	5.1835			10.373	4.7903			12.161	5.1706			12.898	6.7926			11.908	5.9676			13.236	6.4616			16.082	6.3244			18.63	7.4086			23.906	8.9344			16.802	7.5426			17.617
	8.1506	6.5055			8.7919	5.0099			11.363	6.182			10.547	6.4305			12.949	5.2895			12.898	6.1412			11.97	5.238			13.511	6.6662			17.173	6.5858			20.239	8.4608			23.991	9.4358			18.337	6.4616			17.691
	8.1506	4.9735			8.7919	4.1614			11.509	5.7706			10.963	5.8305			12.977	6.9737			12.988	5.5123			12.043	6.2548			13.607	6.0759			18.236	7.4237			20.548	8.6419			24.491	8.0601			18.422	8.404			18.337
	8.3362	5.9614			8.91	5.1524			11.582	5.7085			11.064	5.9206			13.5	6.8548			13.297	5.8744			12.386	6.8002			14.383	6.8912			18.546	6.2987			21.161	7.3798			25.251	8.2594			21.51	9.4776			18.996
	8.6456	5.1053			9	5.9849			11.633	6.0191			11.081	6.1562			14.265	6.5623			13.348	6.3244			12.538	6.4487			14.614	6.3866			18.894	7.9176			22.461	7.6208			27.703	8.7298			24.503	10.758			20.638
	8.6962	6.1562			9.09	5.4471			11.841	6.3524			11.391	5.9623			14.344	5.9184			13.742	6.7744			12.729	5.238			14.867	6.6502			20.621	7.504			23.591	8.495			28.232	10.789			24.598	9.7465			23.546
	8.7131	6.9866			9.1631	6.3866			11.852	5.957			11.436	5.9312			14.349	7.473			13.832	6.1305			12.797	5.9002			15.666	7.7397			20.751	6.9919			24.457	8.6965			28.963	11.599			25.014	9.723			24.621
	8.7413	5.0281			9.27	5.6698			12.116	6.9599			11.469	5.9698			14.833	6.8441			14.271	6.3684			13.207	5.6752			16.318	7.0926			20.948	7.4934			24.817	9.9897			29.61	10.326			26.443	8.1298			25.723
	8.8087	5.5039			9.4444	5.388			12.178	6.5388			11.655	5.8638			14.912	5.882			14.349	7.3904			13.438	5.9237			16.397	7.3926			21.24	7.3412			26.381	8.8283			33.992	11.016			26.657	8.9526			26.758
	9.045	6.1403			9.5062	5.0228			12.189	6.5463			11.723	6.2676			15.103	6.632			14.867	7.5169			13.545	5.5873			16.746	6.4434			21.628	8.1276			28.856	10.787			42.013	13.441			27.827	11.816			27.27
	9.81	4.4539			10.114	6.0524			12.246	6.4562			11.959	5.388			15.261	6.7305			15.188	6.8858			14.738	6.4434			17.044	7.8169			25.02	9.3276			29.295	10.931			45.388	12.36			28.001	9.9307			27.321
	9.8156	5.8403			10.322	5.3357			12.409	6.0888			12.251	7.0562			15.857	7.3305			15.261	6.4252			16.824	7.3487			18.09	7.3176			25.358	9.0276			32.192	11.037			52.228	13.637			28.744	9.7882			29.739
	9.8325	5.6463			10.367	6.0963			12.448	6.9138			12.291	5.7373			16.054	6.0191			15.671	7.773			18.579	8.3783			18.838	7.1601			25.791	10.046			32.406	11.219			53.1	13.953			30.943	9.7465			31.922
	9.8325	5.1599			10.384	6.0737			12.448	7.2116			12.426	5.9055			16.267	7.1934			15.767	6.8184			18.602	7.773			19.699	8.3108			25.791	8.6579			34.352	10.694			57.578	11.542			36.714	10.081			33.654
	9.8831	5.6388			10.581	5.5403			12.606	6.6577			12.69	6.0866			17.212	7.2244			15.795	6.0191			18.608	8.8079			19.755	8.4147			26.567	8.629			36.236	10.158			83.531	18.05			37.969	10.507			38.211
	9.8831	6.7221			10.586	5.416			12.606	5.7835			12.713	5.1888			17.426	6.0062			15.885	7.6616			19.08	8.9033			21.088	8.4426			27.383	9.7283			39.448	10.662			90.028	16.053			45.619	9.2654			42.604
	9.8887	6.3417			10.598	7.2684			12.887	6.3577			12.819	5.9645			17.443	6.6244			16.014	7.6722			19.243	7.548			21.656	8.4844			28.693	9.9125			43.048	10.699			92.897	16.801			59.805	13.114			42.694
	10.057	5.9153			10.884	6.616			12.988	7.038			12.921	6.8494			18.045	6.513			16.628	5.9366			19.823	7.6904			24.081	8.9836			32.361	11.449			43.341	10.875			112.42	18.797			82.344	15.391			46.316
	10.17	6.0417			10.901	6.016			13.039	6.5752			13.129	6.213			18.169	5.8123			17.162	6.7616			19.957	7.3412			24.936	8.3033			36.501	11.925			50.878	11.7			116.24	19.504			87.227	17.96			53.207
	10.232	5.0721			10.957	6.3706			13.866	6.3963			13.573	6.3062			19.187	7.6434			17.949	7.3048			21.606	7.6722			28.794	10.251			39.015	10.659			55.693	10.396			137.06	19.793			95.794	18.293			69.176
	10.395	6.3599			11.042	5.3667			13.939	6.2002			13.618	8.0623			20.886	9.3897			19.446	8.7404			22.056	7.6336			28.974	9.1829			48.105	11.637			83.233	15.903			153.59	22.198			97.346	18.262			93.881
	10.524	4.9274			11.07	6.4531			14.13	6.8259			13.629	6.3373			21.87	8.6055			19.766	7.7987			22.77	7.8662			29.07	9.7958			49.601	13.081			86.147	18.688			162.75	22.313			100.63	17.93			109.22
	10.62	6.1167			11.126	6.4713			14.428	6.9502			14.203	6.5494			24.188	9.423			21.746	9.3533			23.676	9.6329			29.469	9.5836			49.905	12.139			88.734	17.292							112.92	20.554			121.69
	10.963	5.7373			11.441	5.341			14.878	6.8645			14.754	7.7184			24.547	8.9965			21.836	8.3858			25.352	8.404			30.167	11.301			51.677	11.221			115.39	19.974							128.98	19.461			122.08
	11.059	6.4895			11.464	7.607			15.036	6.4252			15.705	7.548			24.547	8.8647			21.915	8.8358			25.802	9.1465			35.55	8.7586			57.729	16.86			139.54	20.422											130.47
	11.227	5.641			11.503	4.8417			15.587	6.6009			16.149	7.5684			24.587	9.1101			24.013	9.3586			30.189	8.0601			44.325	11.107			78.519	17.23			147.11	20.199											149.1
	11.267	5.941			11.689	5.8221			15.846	7.1517			16.267	7.188			25.914	7.848			25.628	8.7276			33.345	10.295			46.62	10.652			82.001	16.325			160.47	21.863
	11.284	5.7835			11.762	6.3213			17.122	7.338			16.369	7.5191			27.371	9.1647			27.658	10.046			33.531	9.845			49.174	14.26			84.358	15.295
	11.284	5.341			11.891	5.0335			17.522	7.7108			16.543	7.7805			29.711	9.0972			30.516	9.5344			39.127	10.319			50.681	12.618			95.822	18.569
	11.323	5.7107			11.902	6.6031			17.601	7.4623			16.903	9.2397			31.86	11.009			31.292	9.4154			44.167	12.318			63.624	14.056			110.91	19.723
	11.408	5.0228			12.307	6.5956			17.803	7.5502			17.663	6.182			35.196	10.546			34.206	12.08			47.486	13.406			65.362	13.898			140.29	20.243
	11.548	6.5099			12.538	6.4092			18.821	7.8994			18.681	7.5191			35.258	10.644			42.103	12.55			47.576	13.753			66.763	13.275			142.92	21.72
	11.582	5.4728			12.639	6.5388			19.823	5.8017			18.861	7.3669			36.894	11.381			42.345	10.553			48.645	13.803			68.299	17.36			184.33	22.582
	11.633	6.3395			12.741	7.1903			19.873	7.5812			19.879	8.4222			39.735	13.086			45.782	12.607			49.382	13.505			79.177	15.846
	11.638	6.6781			13.151	6.5903			20.098	8.7298			20.481	8.0441			52.358	13.21			46.789	10.657			52.329	13.236			104.58	18.624
	11.644	6.7017			13.427	7.0616			22.23	9.0737			20.61	7.4055			60.626	13.981			48.994	10.284			63.788	14.46			111.98	19.685
	11.717	6.5978			13.933	6.3471			22.528	8.9033			21.999	7.8373			62.218	14.798			58.022	13.086			67.314	13.143			112.88	20.453
	11.801	5.6463			14.327	5.6978			22.618	8.3827			23.293	9.0222			74.706	12.993			63.383	12.848			68.681	16.801			188.58	20.894
	11.992	7.3971			14.411	7.8085			22.753	8.882			25.459	9.9768			74.88	16.819			68.068	14.765			81.804	15.557			202.22	24.633
	12.302	7.0478			14.569	7.8342			22.759	8.3441			25.746	8.1169			83.571	17.706			74.183	16.674			104.48	19.491
	12.403	6.2849			14.614	6.9342			23.198	8.3002			26.921	9.9404			86.271	19.493			79.824	14.547			128.29	20.675
	12.96	6.3471			15.255	6.5259			23.31	8.4919			28.102	9.2033			105.17	20.795			99.534	16.588			129.77	21.304
	13.579	6.1917			15.266	6.3781			24.519	10.566			29.801	9.8108			150.32	23.368			136.58	22.507			144.08	21.175
	13.939	7.3221			15.581	7.9789			24.739	8.613			31.759	9.845			158.06	20.186			148.08	21.901			190.72	22.811
	14.102	6.4349			15.767	7.4077			25.954	8.8798			33.862	10.725			192.44	25.536			150.65	22.944
	14.237	6.316			16.324	7.3252			27.051	8.3752			34.447	10.882							152.21	25.409
	14.293	8.1448			16.639	7.832			27.332	11.424			34.982	9.5987							199.73	23.329
	14.31	7.1463			16.824	8.2403			31.877	10.584			35.454	10.913
	14.377	6.8281			17.443	8.1781			34.875	12.49			36.096	12.214
	14.839	6.8827			17.809	7.5835			35.466	11.792			40.607	12.437
	14.996	7.4228			18.568	6.8774			36.354	11.554			49.208	13.461
	16.043	7.5684			18.714	7.9585			37.35	8.9517			52.189	11.709
	16.239	8.6494			19.468	7.3145			38.897	10.209			53.471	12.413
	16.279	7.3531			23.141	8.3592			42.339	12.268			58.477	12.152
	16.628	8.282			25.498	8.4835			44.983	10.928			60.874	14.868
	16.875	7.5395			36.478	14.469			48.465	12.682			61.324	13.096
	17.657	8.6836			38.689	9.4562			60.159	15.819			66.279	15.033
	18.534	6.8539			39.859	13.005			78.109	17.348			74.599	15.693
	18.591	7.3767			41.805	10.594			88.031	17.557			99.63	21.444
	19.142	8.416			51.261	14.585			106.33	17.065			110.99	19.705
	19.412	9.4926			59.136	13.235			125.13	21.135			139.54	21.562
	19.817	7.6274			63.495	15.331			148.3	24.401			152.85	19.629
	20.098	7.6638			67.939	15.953			204.88	28.483			232.6	25.051
	20.115	7.0145			74.711	20.452			215.9	27.407			282.53	30.118
	20.166	8.4994			75.639	17.345			275.18	32.048
	20.509	6.5517			86.856	24.348
	20.582	9.3994			104.49	20.524
	21.206	7.816			150.61	30.33
	21.532	9.0471			153.74	22.833
	22.489	9.9471			189.45	32.695
	23.529	8.5305			234.98	34.391
	23.541	10.864			238.96	30.767
	23.625	9.6812
	24.413	8.5478
	24.441	8.9903
	24.514	9.3031
	26.753	11.331
	27.602	9.4895
	27.641	8.5349
	28.221	10.193
	30.24	8.9055
	30.465	11.215
	30.718	12.209
	32.771	10.517
	37.845	11.82
	43.881	12.314
	47.413	12.04
	49.281	15.735
	52.948	12.546
	65.694	12.588
	72.804	16.697
	74.841	15.206
	80.843	17.537
	135.28	31.965
	188.15	30.864
	268.82	34.001
	274.84	32.302
	326.67	35.989
	336.96	37.995
[truncated: 25 more columns]

## Sheet: Fig. S3
Data 1	Drainage area (km2)	River length (km)		Data 2	Drainage area (km2)	River length (km)		Data 3	Drainage area (km2)	River length (km)		Data 4	Drainage area (km2)	River length (km)		Data 5	Drainage area (km2)	River length (km)		Data 6	Drainage area (km2)	River length (km)		Data 7	Drainage area (km2)	River length (km)		Data 8	Drainage area (km2)	River length (km)		Data 9	Drainage area (km2)	River length (km)		Data 10	Drainage area (km2)	River length (km)		Data 11	Drainage area (km2)	River length (km)		Data 12	Drainage area (km2)	River length (km)		Data 13	Drainage area (km2)
Uplift gradient of	5.0287	4.8706		Uplift gradient of	5.0287	3.6781		Uplift gradient of	5.1131	4.8107		Uplift gradient of	5.0681	4.5289		Uplift gradient of	5.0344	4.8107		Uplift gradient of	5.0287	3.3364		Uplift gradient of	5.0456	4.2085		Uplift gradient of	5.04	4.1903		Uplift gradient of	5.0794	3.7842		Uplift gradient of	5.0456	4.2417		Uplift gradient of	5.0681	3.7713		Uplift gradient of	5.0794	3.6471		Uplift gradient of	5.1469
0 mm/yr per km	5.0569	3.0857		0.01 mm/yr per km	5.0625	3.8925		0.02 mm/yr per km	5.1244	4.6039		0.03 mm/yr per km	5.0963	3.7243		0.04 mm/yr per km	5.0569	3.9031		0.05 mm/yr per km	5.1975	3.841		0.06 mm/yr per km	5.085	4.066		0.07 mm/yr per km	5.0738	4.1024		0.08 mm/yr per km	5.0963	4.4153		0.09 mm/yr per km	5.1356	5.9517		0.1 mm/yr per km	5.0738	5.432		0.11 mm/yr per km	5.0794	4.2267		0.12 mm/yr per km	5.175
	5.0906	4.7228			5.0794	3.5978			5.1356	4.0948			5.1188	4.2289			5.085	4.3993			5.2144	4.5342			5.1075	4.2031			5.085	4.4721			5.1694	4.0585			5.2763	4.3971			5.0906	3.2463			5.0963	3.0471			5.1806
	5.1019	4.8546			5.0906	4.3221			5.1525	3.9577			5.1356	4.0456			5.2144	5.0024			5.2931	4.0039			5.1694	4.4592			5.175	3.7145			5.2256	4.1956			5.2988	3.6577			5.1356	3.6599			5.1188	3.616			5.2819
	5.13	4.0789			5.0906	4.1099			5.1806	5.6485			5.1413	4.6039			5.22	4.4077			5.2931	4.4698			5.2481	4.0039			5.2144	3.8517			5.2706	4.0403			5.3269	5.0281			5.1469	4.0145			5.1469	3.391			5.3044
	5.1469	4.291			5.1131	3.3675			5.2313	4.5138			5.2031	4.7206			5.2256	3.6213			5.2988	3.1531			5.2819	4.1903			5.2538	5.2478			5.2875	4.9252			5.3269	4.3456			5.2031	5.1706			5.1469	3.4092			5.3156
	5.1581	4.3971			5.1188	3.8024			5.2481	4.3917			5.2088	3.7221			5.2594	3.991			5.3662	4.2653			5.2875	4.1099			5.3156	3.7403			5.355	3.7221			5.3494	3.9963			5.2706	4.1956			5.1525	4.0145			5.4056
	5.1806	3.1789			5.1863	4.4357			5.2538	5.0281			5.2369	4.9553			5.2594	4.4956			5.3719	3.1789			5.3494	5.3645			5.3719	4.5267			5.5012	4.1099			5.4	3.8335			5.2988	5.2691			5.1581	4.4903			5.4562
	5.1863	3.3803			5.265	4.1539			5.2706	3.6417			5.265	3.5903			5.2594	4.2364			5.4956	4.441			5.3662	3.9546			5.3775	3.2849			5.6081	3.6835			5.4619	3.4842			5.2988	3.5206			5.1806	3.991			5.4619
	5.1919	4.6607			5.2931	3.2121			5.3213	5.0667			5.2988	4.1335			5.2819	3.8485			5.5012	5.116			5.3719	3.8592			5.4225	3.5228			5.6363	3.7456			5.5575	3.5956			5.3494	4.3767			5.2144	3.6706			5.6025
	5.1919	3.4425			5.3438	4.2675			5.3438	4.1667			5.3213	4.6607			5.3719	4.216			5.5687	4.1228			5.4169	3.6728			5.4731	4.7335			5.715	3.8849			5.6306	4.3767			5.3494	4.0895			5.2706	3.4917			5.6137
	5.2481	4.0039			5.3438	3.8485			5.3494	3.8357			5.3944	3.616			5.3719	4.3296			5.6531	3.5485			5.4225	4.5524			5.4844	4.3456			5.7431	4.1645			5.6475	4.4077			5.4056	4.2191			5.3213	4.0327			5.6137
	5.2819	4.6607			5.5069	3.8024			5.3887	3.5485			5.3944	3.8667			5.4337	4.9789			5.6531	3.4167			5.4787	3.6857			5.4956	3.6963			5.8388	4.1463			5.7263	4.382			5.4112	3.5956			5.3325	4.0509			5.6306
	5.3325	4.6425			5.58	4.0349			5.4169	3.8796			5.6025	4.5417			5.4956	3.5099			5.6588	5.1706			5.5237	4.1539			5.5012	3.8024			5.8838	4.3274			5.7263	3.3781			5.5069	4.3017			5.3438	4.5835			5.6419
	5.3719	3.841			5.6306	5.0827			5.4337	4.7903			5.6194	3.4167			5.5406	4.6638			5.7038	4.8085			5.5462	4.0145			5.5631	6.1198			5.895	3.9085			5.7319	3.4971			5.5631	4.0017			5.355	4.3895			5.6588
	5.3887	3.7607			5.6644	4.9425			5.4394	4.4517			5.6363	3.5978			5.5406	4.366			5.7769	4.141			5.5744	5.0024			5.6025	4.1592			5.9287	3.5099			5.7825	4.4077			5.6025	4.4259			5.3944	5.1031			5.6813
	5.4	4.0789			5.7488	5.7985			5.4619	3.991			5.67	5.0175			5.5687	4.2781			5.8219	4.4153			5.6025	4.6274			5.6025	3.9599			5.9906	4.6327			5.7825	3.4403			5.6756	5.2917			5.4506	4.2342			5.715
	5.4169	3.6985			5.7769	4.0425			5.5125	3.8721			5.7319	5.1653			5.58	4.0842			5.8388	4.2395			5.6137	3.7167			5.6025	3.7713			6.0525	4.0971			5.7881	4.0971			5.6756	4.3403			5.4675	3.1274			5.76
	5.4394	3.5796			5.8556	5.3539			5.5181	5.0357			5.8275	4.5857			5.6363	4.3145			5.8388	4.8009			5.6306	3.9653			5.6194	4.3039			6.0694	4.9917			5.805	4.2963			5.7094	4.1827			5.4844	4.0585			5.8106
	5.5069	5.1417			5.8556	4.3114			5.5856	4.1849			5.8444	3.8721			5.6475	4.2599			5.8556	4.2857			5.6475	4.4978			5.6306	5.3312			6.075	4.607			5.805	5.9849			5.7094	4.6691			5.4956	4.1956			5.8781
	5.6137	3.8721			5.8725	5.2296			5.6306	4.4978			5.85	4.4046			5.6531	4.5963			5.9681	4.2985			5.6981	3.2281			5.6419	4.2781			6.1144	4.7153			6.0412	5.3978			5.805	4.1335			5.5125	4.4774			5.9512
	5.6419	4.1024			5.8838	4.7517			5.67	4.2107			5.8725	4.141			5.6981	3.6781			6.0075	3.4842			5.7038	4.5085			5.67	3.8024			6.255	4.6531			6.1256	4.5213			5.8331	5.3259			5.5181	3.6781			5.985
	5.6475	3.4296			5.9231	4.2781			5.6981	4.3371			5.8894	4.5213			5.6981	4.0842			6.0244	4.7281			5.7038	3.9213			5.6869	3.7585			6.255	4.2835			6.1594	4.8289			5.8556	4.3403			5.6475	3.8206			6.0075
	5.67	4.4432			6.0244	4.9478			5.7206	4.8031			5.9175	3.5796			5.7488	4.4796			6.0694	4.2706			5.7375	4.4153			5.6925	4.4281			6.2888	4.563			6.2888	4.3274			5.9119	4.2524			5.67	3.9963			6.0412
	5.805	3.5925			6.03	4.0735			5.805	3.7167			5.9681	4.2235			5.7825	4.3531			6.1481	3.7478			5.7544	3.9888			5.715	3.5463			6.3338	4.1517			6.3338	4.3221			5.9231	4.2191			5.6869	4.1645			6.0694
	5.9175	3.8743			6.0356	5.5864			5.8838	4.2031			5.985	5.0827			5.8331	3.8978			6.1988	4.4463			5.7825	4.0789			5.715	4.2706			6.4238	4.7206			6.4238	4.5138			5.9344	3.8903			5.8106	3.6577			6.1706
	5.9569	4.3456			6.0469	3.9728			5.9119	4.3221			6.0131	4.3971			5.8613	3.7425			6.3113	5.6903			5.8163	4.5364			5.7263	3.8721			6.4238	4.9509			6.4406	4.9327			5.9512	4.5599			5.85	4.9585			6.1819
	5.9906	3.6985			6.0694	4.6349			5.9231	3.9599			6.0356	4.3713			5.8725	4.8888			6.3956	3.7842			5.8275	4.0478			5.7881	5.3077			6.435	4.2395			6.525	4.6145			6.03	4.3638			5.895	4.8706			6.2663
	6.0469	3.9107			6.0975	4.5599			5.9231	4.3221			6.075	4.1978			5.9287	4.141			6.4013	4.1849			5.8556	3.8903			5.805	4.0092			6.4688	4.8267			6.5644	5.6077			6.0525	3.5153			5.9569	3.8281			6.4688
	6.0862	4.4614			6.1031	4.9017			6.03	4.1539			6.12	4.8235			5.9344	5.6228			6.4125	5.7599			5.8613	4.2599			5.8275	5.8767			6.525	4.4077			6.5981	3.9706			6.0694	3.6213			5.985	4.6017			6.4912
	6.1537	5.1342			6.1425	3.8796			6.0806	4.2417			6.1537	4.6221			5.9344	4.2599			6.5025	4.2031			5.8725	3.3524			5.8556	4.1335			6.525	4.3017			6.66	3.9085			6.2719	4.4388			6.1144	5.6517			6.4969
	6.165	4.6221			6.1537	4.6114			6.0862	4.9607			6.2269	4.1539			5.9512	3.3728			6.6037	4.8031			5.8781	3.8774			5.8613	4.3948			6.7444	4.6585			6.8513	4.6403			6.2944	4.8267			6.1594	4.7463			6.5306
	6.1762	4.0971			6.2044	5.6432			6.1425	3.4167			6.2381	4.1153			5.9737	4.5524			6.7387	4.9971			5.8894	6.1842			5.9512	5.3485			6.7838	4.4539			6.9919	4.7827			6.3281	3.8903			6.2831	4.0198			6.6881
	6.255	4.966			6.3338	4.5107			6.2044	5.1107			6.3225	4.9403			6.0075	4.9296			6.7669	4.7592			5.9681	4.7517			5.9681	3.6963			6.8119	4.5781			7.0594	4.5267			6.3281	4.0221			6.3394	4.5062			6.8063
	6.2719	3.3675			6.3506	3.5099			6.2438	4.5213			6.4069	3.541			6.03	5.4888			6.9244	3.8463			5.9794	4.666			5.9737	4.3531			7.0481	5.2434			7.0987	4.2213			6.3506	4.2085			6.5025	4.6767			6.9413
	6.345	3.916			6.6769	4.8524			6.2494	4.9017			6.4125	4.0917			6.0581	5.0357			6.9356	4.6017			6.0412	4.6917			5.9906	4.3092			7.1944	3.8978			7.1156	4.563			6.39	5.7471			6.5756	4.9948			6.9975
	6.345	3.6107			6.8681	5.357			6.2719	6.3888			6.4238	4.2267			6.1031	4.6221			6.9413	5.0645			6.0637	4.3585			6.0131	4.5706			7.2619	4.9017			7.1212	5.088			6.4406	4.0403			6.6544	4.8759			7.0537
	6.3563	4.0789			6.9075	5.2167			6.3506	4.3478			6.5025	4.7978			6.1256	4.5835			7.0369	4.9713			6.0919	4.0895			6.03	3.6471			7.2844	4.6531			7.1325	4.6252			6.525	4.7517			6.6656	5.4342			7.065
	6.39	5.0667			6.9413	4.3425			6.39	5.913			6.5475	5.0099			6.1594	4.2289			7.0931	4.3607			6.12	4.6767			6.1931	4.5888			7.3294	4.8213			7.1437	4.4153			6.5362	4.7024			6.7894	4.7153			7.11
	6.4519	5.5221			7.0256	6.4039			6.5362	4.4357			6.5925	4.2471			6.1819	4.7849			7.155	5.6517			6.1425	5.8917			6.1931	4.2888			7.4025	4.8963			7.1719	5.207			6.5756	5.5638			6.8231	4.1774			7.1775
	6.5981	4.3531			7.1944	5.3774			6.57	4.6864			6.6487	4.6296			6.1875	4.5085			7.1775	5.1471			6.1425	6.2441			6.2269	4.1956			7.5375	5.0388			7.1775	4.4024			6.5981	4.2835			6.8569	4.8941			7.1831
	6.6487	5.4031			7.2394	5.5948			6.6375	5.1107			6.705	3.5721			6.3113	4.2803			7.1831	6.2956			6.1931	4.7849			6.2831	3.9289			7.5431	5.2198			7.1831	5.116			6.615	4.6198			6.8738	5.1502			7.2787
	6.6825	5.2167			7.4869	5.4985			6.6937	4.4463			6.7275	3.691			6.3619	3.9963			7.2337	5.5744			6.2156	4.8963			6.3169	4.741			7.7625	5.5585			7.1887	4.5941			6.615	4.5448			6.8963	4.4903			7.2844
	6.7106	4.7743			7.5825	5.5553			6.6994	4.5417			6.7725	4.9114			6.5869	5.1941			7.2675	4.9638			6.2213	4.5138			6.3506	5.3441			7.7625	4.4463			7.1944	5.4577			6.66	4.7463			6.9356	4.757			7.4306
	6.9019	4.6167			7.7512	5.2349			6.7219	5.941			6.8006	4.4721			6.6375	4.9607			7.4081	4.2085			6.3338	4.5599			6.3844	3.916			7.8187	5.913			7.2506	4.4827			6.7219	3.8592			6.9581	3.9781			7.5488
	7.0762	5.416			7.8525	5.3667			6.75	4.4485			6.8231	4.6948			6.6431	4.6403			7.4644	5.6228			6.4125	4.3092			6.3844	4.9145			8.1225	5.9721			7.3125	5.3774			6.7838	4.0198			6.9581	4.3198			7.605
	7.0875	5.2607			7.9481	5.4235			6.7556	4.7796			6.8569	4.1978			6.6544	4.7099			7.4813	5.3335			6.48	6.2153			6.6262	4.5267			8.3025	5.057			7.3294	3.9524			6.8231	4.7849			7.0088	4.7388			7.6106
	7.1212	5.0978			7.9594	5.7781			6.8288	5.3903			7.0144	4.5781			6.6881	4.4281			7.4813	4.5599			6.6431	4.982			6.6431	5.0774			8.3419	4.7517			7.3294	5.2531			6.93	4.8267			7.0144	4.863			7.6837
	7.2056	4.2857			7.965	5.7289			6.9244	5.7471			7.0256	5.0077			6.7106	5.0388			7.5431	4.5835			6.7219	4.5267			6.8175	6.4252			8.46	4.6456			7.3575	4.4645			6.9919	4.7774			7.0313	4.457			7.7119
	7.6275	5.5167			8.19	5.057			6.9806	3.5485			7.0369	5.2221			6.7219	4.3531			7.5656	4.8138			6.7669	5.9077			6.9188	4.6842			8.4712	5.957			7.3913	4.6327			7.02	4.9638			7.1325	4.4024			7.7512
	7.6387	4.6607			8.2856	5.3978			7.1212	5.4448			7.155	4.9092			6.7613	4.4774			7.5994	4.7539			6.84	4.8342			6.9413	4.3017			8.5556	5.4866			7.4138	5.057			7.0706	4.6327			7.1887	4.0948			7.8975
	7.8919	4.4925			8.325	6.391			7.1212	4.9349			7.1775	4.9585			6.7669	4.3221			7.6837	5.1289			6.8738	3.9781			6.9525	4.713			8.6062	5.4009			7.425	5.132			7.3125	4.2031			7.2112	4.8267			7.92
	7.9031	4.4175			8.3588	5.0228			7.1494	4.5728			7.1831	5.041			6.7894	5.2274			7.695	4.982			6.9131	4.7517			7.0819	5.1941			8.6962	5.5713			7.6106	5.388			7.7681	6.4682			7.3294	4.3017			7.9763
	7.965	5.4577			8.3756	6.1039			7.4081	5.1781			7.2337	4.7335			6.8963	5.0698			7.7625	5.0259			6.9413	4.2835			7.1044	3.6706			8.7356	5.1524			7.6106	4.7206			7.9144	4.4774			7.3856	4.6198			8.0663
	7.9763	4.2289			8.415	6.8175			7.4869	5.2607			7.2844	5.4857			6.9075	5.5274			7.7681	5.0645			6.9638	4.3145			7.11	4.0456			8.9437	5.8327			7.6219	4.8502			7.9706	4.0713			7.4756	4.6145			8.2069
	8.2631	5.8713			8.4825	5.0463			7.5206	5.5167			7.29	5.0517			7.1381	4.7153			7.875	4.7024			6.9638	4.3092			7.1662	5.1138			9.0337	5.2509			7.6556	5.4191			8.0044	5.3206			7.5038	4.4335			8.4431
	8.73	5.266			8.6344	5.6099			7.6275	5.0645			7.3012	6.2978			7.2844	4.6403			7.8863	5.8017			6.9806	4.5395			7.1831	4.066			9.2194	6.513			7.6894	4.938			8.1056	5.132			7.56	4.7827			8.46
	8.7637	5.2327			8.7019	6.6502			7.65	5.3228			7.4419	4.6039			7.3238	4.9017			7.9088	5.0721			7.0031	5.2092			7.3519	4.1281			9.2869	4.9767			7.7175	5.2948			8.1844	5.1812			7.7119	4.6252			8.4881
	8.8256	4.9531			8.9156	6.2485			7.695	4.8107			7.4644	4.6456			7.38	5.463			7.9313	4.7698			7.0256	4.7698			7.4138	4.5653			9.3825	6.182			7.7737	5.1395			8.3306	4.6403			7.7906	4.7903			8.6062
	9.0731	4.816			8.9156	4.3296			7.7175	3.9857			7.4813	4.3092			7.4475	4.8138			7.9481	5.1706			7.0594	4.3274			7.4194	4.9221			9.4556	4.8759			7.8075	6.2796			8.3362	6.1767			7.7962	4.6509			8.6456
	9.7312	4.6349			9.0281	5.2425			7.7231	5.6228			7.5375	4.9895			7.4475	4.3039			8.1675	5.132			7.1212	4.3585			7.5094	4.9327			9.6131	5.4267			7.9481	5.2948			8.37	4.7463			7.8019	4.3403			8.6738
	9.8831	4.7849			9.405	5.4803			7.7906	5.8305			7.6669	4.5599			7.4756	4.7721			8.1788	5.8456			7.1944	5.0441			7.6275	4.382			9.6919	6.1048			7.9706	4.5009			8.3925	5.8873			7.8075	4.6252			8.6962
	9.9113	6.0985			9.4219	6.3448			7.9538	4.1099			7.7569	5.0206			7.6162	4.9971			8.1844	4.9221			7.2	4.741			7.6331	5.0667			9.6919	4.7592			8.0437	4.6842			8.4375	5.463			7.8356	4.3585			8.7413
	10.041	5.6099			9.54	6.4221			8.0663	4.6349			7.8694	5.1085			7.6444	4.9403			8.2125	5.0774			7.2225	4.3948			7.6444	4.9434			9.8381	6.2237			8.2744	5.7812			8.4431	5.1577			7.9988	6.0577			8.7469
	10.114	4.9917			9.765	7.0487			8.1	6.6107			7.9988	5.1546			7.6556	4.2085			8.2631	5.1963			7.2225	7.4676			7.6556	4.4153			9.855	5.8895			8.3025	5.6934			8.55	5.0388			8.0887	4.713			9
	10.288	5.416			9.8719	6.3417			8.1056	7.3948			8.1731	5.5478			7.6781	4.7645			8.2631	5.8456			7.3406	5.5971			7.6725	5.1812			9.8606	4.757			8.37	4.3145			8.6119	5.5176			8.1337	4.3585			9.0394
	10.659	5.2039			9.8944	5.0978			8.145	5.3335			8.5331	6.2796			7.6781	4.1046			8.6456	4.3767			7.4025	6.1638			7.6837	5.057			9.9506	5.4085			8.3869	5.4866			8.6512	5.6494			8.3194	5.2327			9.0619
	10.884	6.7039			9.9506	6.0235			8.1675	6.2228			8.73	6.5774			8.1844	5.8403			8.6906	5.1031			7.4081	6.4895			7.7906	6.407			10.114	7.2116			8.4488	4.1903			8.865	6.4798			8.4769	6.8366			9.225
	10.941	5.6849			10.007	5.1053			8.1675	5.2971			8.7413	5.4085			8.2575	5.5842			8.6906	5.9024			7.5713	5.6517			7.8356	4.0167			10.142	4.9585			8.82	4.4259			8.9381	5.5305			8.4825	5.013			9.4444
	11.098	5.1728			10.136	5.8252			8.1956	6.0577			8.9325	5.4213			8.2631	4.607			8.775	6.5858			7.9313	5.913			7.8412	5.013			10.238	6.4744			8.8987	5.4031			9.135	4.9274			8.7075	5.3153			9.5062
	11.222	6.991			10.26	4.9403			8.2688	6.466			8.9437	4.6607			8.3025	5.2198			8.8931	5.0206			7.9763	6.1562			7.8469	4.5653			10.243	5.913			8.9606	4.9017			9.18	5.5744			8.7075	5.432			9.5344
	11.616	5.2789			10.361	5.4342			8.6569	5.6539			8.9437	6.9342			8.3531	5.9463			8.9156	4.5963			8.0044	5.1684			7.9313	5.4085			10.277	6.3267			9.0731	5.6752			9.2587	5.7062			8.7413	3.8774			9.5344
	11.672	6.2228			10.429	5.7546			8.9381	4.3403			8.9775	5.5948			8.3644	4.9948			8.9213	5.207			8.1113	5.6721			7.9481	4.6895			10.479	6.3835			9.0956	5.2305			9.3375	5.6676			8.9831	5.5456			9.5625
	11.992	5.5971			10.457	5.4577			9.1294	6.1274			9.1125	4.7517			8.3869	5.4062			8.9325	5.1781			8.2294	5.1888			7.9594	6.3191			10.761	5.2123			9.2475	4.7827			9.4162	4.8524			9.1969	5.1835			9.6244
	12.161	6.6342			10.553	5.0667			9.1406	6.4638			9.1406	5.7395			8.5275	5.4653			9.0056	4.8138			8.4769	5.2691			8.01	3.9963			10.772	6.1509			9.3712	4.8062			9.4162	4.938			9.2137	5.7448			9.7875
	12.414	5.7031			10.716	5.6539			9.1575	5.6463			9.2531	5.6614			8.7919	5.2585			9.045	5.7009			8.5781	5.4448			8.1619	5.2735			10.839	5.7888			9.495	5.2434			9.4388	5.1759			9.2475	4.5835			9.9337
	12.454	6.1553			10.721	5.7599			9.1744	7.1667			9.2531	5.4888			8.8313	5.5713			9.2081	4.2213			8.5838	5.3206			8.1675	5.2123			10.952	6.9213			9.5006	5.8669			9.5569	5.0002			9.2925	5.763			9.9844
	12.656	5.0228			10.749	6.0417			9.3206	5.6796			9.2981	5.0796			8.9325	4.7645			9.4106	7.3744			8.6456	5.0259			8.1675	4.8812			10.957	6.2055			9.5062	6.2184			9.63	6.4585			9.4444	5.2456			10.052
	13.146	7.2888			10.867	6.7478			9.36	7.2235			9.5456	7.4956			9.0056	5.9441			9.4669	5.0623			9	5.5017			8.2856	4.9198			11.002	6.1691			9.5569	5.0774			9.6919	5.5176			9.4669	5.4866			10.069
	13.191	7.2963			10.879	8.2403			9.3656	5.2607			9.5569	6.0728			9.0563	5.9721			9.5119	4.9562			9.3825	5.2478			8.3194	4.6948			11.121	6.0395			9.6412	5.582			9.6975	5.8252			9.5062	6.3298			10.238
	13.236	7.4024			10.901	6.9502			9.5625	4.0296			9.5625	4.6403			9.2306	4.7046			9.5288	5.7653			9.6975	4.8577			8.3588	5.9441			11.284	5.7062			9.6919	4.8941			9.7538	5.5638			9.5119	5.4888			10.508
	13.281	6.1607			11.098	5.3667			10.057	6.0994			9.6075	7.4419			9.27	4.8267			9.6919	6.7562			9.9506	6.7349			8.4319	4.8138			11.413	6.1123			9.7031	5.1448			9.7594	5.2198			9.5344	5.1888			10.665
	13.494	7.4721			11.385	5.8349			10.457	7.2728			9.8663	6.316			9.3712	5.5842			9.7425	6.166			10.035	5.6956			8.6569	4.907			11.469	5.4502			9.7031	5.4244			9.8212	5.4062			9.5906	5.3388			10.671
	13.725	7.8094			11.424	6.5463			10.569	5.0281			9.8719	5.1675			9.4106	6.2228			9.9394	5.1653			10.299	5.3388			8.7019	4.2524			11.514	5.7759			9.8944	5.5509			9.8944	6.0116			9.6412	4.863			10.817
	14.152	7.5169			11.559	7.0167			10.676	5.2274			9.9056	7.2342			9.4781	4.6327			9.9563	5.6206			10.356	5.2713			8.82	5.6774			11.79	7.9873			10.001	6.213			9.9563	5.0752			9.7875	5.7759			10.851
	14.226	7.0349			11.694	6.1349			10.744	5.4471			10.057	4.8085			9.5062	4.6607			10.035	5.9463			10.603	5.5842			8.8594	5.191			11.841	6.1145			10.012	5.8145			10.057	5.6623			9.7988	5.7138			10.896
	14.732	6.8849			12.246	8.5101			11.188	8.1728			10.063	4.8289			9.5794	5.3024			10.738	5.3517			10.682	5.7342			8.8763	4.6327			11.925	5.8744			10.024	5.6517			10.119	5.4244			9.9281	5.6934			10.941
	14.979	7.3221			12.369	7.4721			11.233	6.8366			10.08	6.7305			9.585	4.8471			10.777	6.1327			10.817	5.6987			8.9156	5.4267			11.97	5.8638			10.176	5.2252			10.361	5.8274			10.035	7.2191			11.087
	14.996	6.091			12.572	7.3638			11.441	6.7531			10.164	5.9494			9.675	5.4577			10.822	4.8009			10.89	5.0002			9.0506	5.1888			12.42	8.3592			10.26	5.8509			10.423	5.5434			10.226	5.2948			11.306
	15.424	6.091			12.69	8.2487			11.604	5.9539			10.271	5.416			9.7706	5.8789			10.822	5.4267			11.031	4.5835			9.0506	7.0509			12.701	5.763			10.266	5.3858			10.468	6.4176			10.384	5.7812			11.413
	15.919	7.9842			12.696	6.9728			11.604	9.9404			10.288	5.4417			9.7706	5.7653			10.884	4.7956			11.036	6.5858			9.1463	5.3259			13.039	6.0555			10.271	6.1252			10.502	7.4676			10.508	5.8744			11.43
	17.539	8.8789			12.769	7.0767			11.706	6.016			10.378	6.2796			9.8156	5.3592			11.121	5.1213			11.205	8.5487			9.2081	6.707			13.117	6.8237			10.446	5.4138			10.564	5.5798			10.637	6.1305			11.509
	17.944	7.7592			12.814	6.8774			11.717	6.2153			10.609	6.3994			9.8269	5.5017			11.436	5.5585			11.385	5.8873			9.2194	4.7698			13.14	7.0669			10.508	5.7448			10.603	5.5252			11.402	6.1616			11.593
	18.056	8.0228			12.825	6.4607			11.841	7.291			11.329	6.8206			10.074	6.8698			11.588	4.6895			11.424	6.782			9.3431	5.9099			13.247	5.8176			10.845	5.913			10.789	5.9774			11.413	5.6698			11.756
	18.174	7.4099			13.089	8.5403			11.942	5.8252			11.351	5.0849			10.086	6.8419			11.756	5.3335			11.509	5.8039			9.5175	5.5456			13.331	6.4851			11.036	5.9987			10.845	6.3759			11.481	7.7472			11.852
	18.641	8.7085			13.134	6.7349			12.414	5.5842			11.469	5.7053			10.553	5.8948			11.779	6.5259			11.616	5.7759			9.6975	5.8252			13.59	6.1691			11.087	6.0502			11.25	4.8577			11.616	5.763			12.004
	19.541	9.2987			13.14	8.3783			12.493	8.5917			11.52	6.3524			10.581	4.7774			11.784	6.2002			11.745	6.4531			9.7762	5.2509			13.686	7.1676			11.323	6.5934			11.379	5.9237			11.621	7.8395			12.111
	19.963	8.8585			13.174	6.6759			12.499	7.6798			12.071	6.5024			10.716	7.3616			12.791	6.2206			11.796	6.2335			9.8212	6.0244			13.877	7.1987			11.43	5.9002			11.436	5.2434			11.779	6.663			12.184
	20.931	8.2713			13.326	6.0417			12.566	7.1517			12.161	6.3502			10.777	6.0599			12.904	6.4145			11.813	6.2987			10.069	5.4244			14.175	6.513			11.599	7.0048			11.694	5.9676			11.841	4.6895			12.195
	20.992	7.5599			13.371	6.6471			12.623	6.8592			12.341	6.8645			10.834	5.7471			12.909	6.8184			11.981	5.9623			10.102	5.4448			14.237	6.7252			11.633	5.957			11.818	5.9108			12.251	8.3858			12.201
	21.262	8.1031			13.798	5.6667			12.746	8.0388			12.51	5.6024			10.89	6.4691			12.938	7.082			12.471	6.5805			10.238	5.9774			14.383	7.398			11.947	5.5895			11.841	6.5623			12.375	6.2623			12.229
	21.814	9.1842			13.933	7.1153			12.881	6.0213			12.6	8.5713			11.076	4.9017			12.96	6.2441			12.713	6.182			10.384	5.7706			14.389	7.5919			12.043	6.0919			11.987	6.5494			12.381	6.1434			12.6
	22.433	7.8599			14.001	6.3235			12.893	5.5221			12.724	5.6903			11.379	6.3835			13.022	7.2577			12.769	6.2281			10.496	5.9805			14.698	6.9919			12.111	5.538			12.223	7.413			12.966	6.0009			12.707
	22.911	9.1092			14.389	7.0296			13.168	6.7145			12.729	6.8206			11.464	6.2388			13.095	6.6941			12.887	10.947			10.508	7.2706			14.85	7.7237			12.144	6.6298			12.471	6.1616			13.117	6.5827			12.707
	23.169	8.6153			14.591	7.3607			13.32	6.2153			12.904	7.6274			11.678	6.1767			13.151	5.5638			12.932	7.7388			10.564	6.0062			15.384	7.9101			12.15	6.3812			12.774	5.9055			13.14	6.1948			12.724
	23.754	8.3849			14.861	6.9653			13.764	8.1599			12.909	6.5024			11.734	5.688			13.894	6.8849			13.061	5.0827			10.592	5.1653			15.564	9.1327			12.279	5.9024			12.786	7.3026			13.191	7.4463			12.724
	23.918	10.415			15.075	6.2774			13.866	7.9403			13.292	6.4585			11.796	5.7963			14.13	8.2092			13.179	6.6835			10.676	6.4509			15.637	7.7055			12.555	5.7706			12.893	7.6358			13.523	6.8548			12.887
	24.986	10.186			15.126	6.3577			13.911	7.0198			13.494	6.9235			11.857	6.616			14.197	5.9184			13.348	6.8721			10.721	5.6441			15.773	6.3448			12.639	8.3108			13.078	6.1434			13.624	6.7176			13.084
	25.206	10.576			15.277	7.1153			14.777	7.0895			13.838	5.7395			12.161	5.8349			14.304	7.0198			13.708	6.7017			10.817	4.8888			16.374	6.8934			12.639	6.423			13.129	7.0176			13.629	6.0866			13.292
	29.008	10.177			15.452	6.4767			14.957	7.0638			14.119	7.066			12.296	7.6585			14.524	6.6577			13.838	7.1055			10.884	7.429			16.864	9.5912			12.679	5.3623			13.556	6.0555			13.686	7.0926			13.41
	29.644	11.665			15.643	6.8903			15.114	6.7478			14.136	6.9524			12.938	7.2941			14.828	6.5184			14.119	7.2138			10.991	5.8873			17.241	7.0434			12.977	7.2373			13.646	6.9373			13.854	6.7305			13.444
	32.496	9.8388			16.065	7.9198			15.216	6.8485			14.31	6.3085			13.067	7.9895			15.407	6.7948			14.327	6.2676			11.092	7.4108			17.691	7.5684			13.05	6.8259			13.911	5.9934			13.894	6.2366			13.494
	33.711	9.5388			16.166	5.6539			15.441	7.0092			14.372	6.3963			13.944	6.6812			15.564	7.1259			14.642	6.3062			11.132	5.0024			17.826	7.954			13.106	5.6805			14.029	6.2388			13.989	7.5941			13.551
	33.818	9.6448			16.296	6.916			15.75	8.0849			15.013	7.3198			14.304	6.7895			15.621	8.5176			14.698	6.738			11.154	6.2002			18.141	7.2138			13.286	6.648			14.839	6.6373			14.113	7.5844			13.556
	34.172	13.35			17.1	8.9281			15.801	8.6934			15.474	7.2471			14.338	6.5698			16.819	8.2691			14.715	7.0691			11.43	6.2388			18.484	7.4752			13.326	6.6351			15.727	6.3244			14.175	7.1858			14.023
	35.258	11.827			17.196	8.2198			16.133	8.6259			15.564	7.1601			14.372	6.4616			16.942	9.8344			14.912	7.1184			11.571	5.8562			18.917	8.6472			13.449	7.6048			16.009	7.4419			14.226	6.9994			14.209
	37.519	10.265			17.28	8.3312			16.149	7.6167			15.649	7.4956			14.422	6.5077			17.111	7.5502			15.514	8.4533			11.672	7.0509			19.097	7.7002			13.551	8.4116			16.054	6.9866			14.254	7.0048			14.271
	38.554	11.359			17.432	9.2055			16.284	9.3781			15.879	6.3213			14.473	6.7403			17.404	8.0077			15.592	8.7351			11.694	6.2752			19.367	8.5904			13.731	6.5601			16.121	7.7548			14.693	8.1919			14.721
	39.943	12.983			17.499	6.9395			16.487	9.0715			16.448	7.0895			14.805	6.4252			17.843	7.8759			15.823	8.1812			11.773	6.2548			19.502	8.148			14.096	6.663			16.363	7.5533			14.805	8.0206			14.771
	40.011	11.556			17.522	6.8099			16.521	7.1077			16.65	7.1388			15.075	6.288			18.113	6.9577			16.324	6.6267			11.88	5.6698			19.541	7.8351			14.147	5.8616			16.408	6.8494			15.069	7.5715			15.019
	42.317	11.365			17.691	8.5017			16.538	9.3888			17.044	8.929			15.227	7.9616			18.118	7.3403			16.515	8.0494			12.139	5.6153			20.081	9.8312			14.377	7.3509			16.481	7.0358			15.103	6.8312			15.069
	45.9	13.413			18.062	7.0531			16.582	6.4767			17.122	7.5759			15.266	6.2077			18.917	8.0934			16.695	7.9669			12.403	5.8123			20.998	8.1555			14.512	6.4669			16.672	6.9426			15.362	7.5191			15.216
	47.897	14.476			18.174	7.0478			16.785	6.2303			17.274	6.9866			15.362	6.6342			19.069	8.9472			16.864	8.7138			12.42	5.8509			21.189	9.6147			14.597	7.1237			16.757	7.1805			15.733	7.7441			15.227
	55.237	12.782			19.232	8.5092			16.959	7.5812			17.921	8.7577			16.054	7.2448			19.249	8.8412			17.016	8.0366			12.504	6.107			21.735	9.379			14.839	5.9676			16.824	7.848			16.054	6.1509			15.694
	57.6	14.75			19.372	7.2267			17.196	8.0259			18.039	7.7623			16.082	7.0926			21.279	8.8305			17.589	7.3048			12.954	6.9812			22.14	8.1737			14.856	8.7555			16.926	6.8987			16.245	7.1934			16.301
	59.349	15.056			20.126	7.1024			17.319	8.5509			18.489	8.0366			17.038	9.4154			21.763	10.183			18.186	7.1184			13.483	7.1548			22.241	7.9101			14.878	6.723			17.353	7.2994			16.622	6.3608			16.644
	67.652	17.13			20.796	9.4722			17.471	8.2092			19.041	7.3842			17.218	7.5502			21.774	8.5509			18.371	7.9873			13.961	7.1472			22.303	7.9026			14.901	5.7888			17.601	7.9829			17.668	7.1344			17.156
	70.138	13.258			21.369	6.857			17.527	7.3585			19.243	8.5585			17.483	8.9228			21.802	9.2654			18.72	7.773			14.029	7.2244			22.331	10.137			14.968	6.588			17.775	8.3965			18.214	8.9601			17.73
	71.662	17.453			21.752	10.568			17.797	8.341			19.586	7.5653			17.589	7.9145			21.938	10.401			18.754	8.4373			14.152	6.3866			22.624	8.7426			15.041	5.8798			18.349	7.0926			18.551	7.8866			17.865
	71.691	15.371			22.534	10.937			17.848	8.8509			19.896	8.2327			17.702	7.4055			22.191	10.116			19.114	7.8298			14.552	6.6994			22.641	9.9511			15.429	9.4198			18.495	7.3744			18.681	6.6062			18.675
	89.567	20.849			22.579	9.8206			17.91	9.2548			20.076	9.3502			17.753	8.029			22.933	8.2412			19.384	8.2154			14.619	6.3759			22.759	10.158			15.626	5.4994			18.878	8.2145			18.742	8.7555			19.423
	89.741	19.248			22.697	7.8213			17.938	7.8031			20.137	9.4531			17.933	9.8108			23.749	9.5162			19.558	7.9691			15.204	8.0344			22.854	9.4283			15.739	7.1162			19.305	8.3965			19.08	7.788			19.817
	92.987	20.446			22.719	6.9728			18.383	7.4206			20.672	6.813			18.146	8.9494			24.519	9.6244			19.755	8.6184			15.238	7.6176			24.384	10.152			15.885	7.3123			19.339	7.729			19.44	7.323			19.823
	122.4	20.415			22.877	8.8349			18.602	7.4827			21.116	8.8434			18.523	7.1956			24.863	8.8798			19.845	8.0912			15.362	7.0145			25.076	9.1465			17.353	6.2206			19.716	9.9094			19.749	7.8276			20.469
	171.73	20.59			23.58	13.19			18.782	7.2728			21.42	9.5548			19.344	8.7994			25.425	8.7972			19.862	10.083			15.508	7.2426			25.166	8.8079			17.663	7.8116			20.154	8.373			19.851	9.7305			21.493
	221.24	33.301			23.636	9.5055			19.238	7.3895			21.482	10.147			19.389	7.0252			25.796	8.7866			19.929	8.7009			16.121	7.5737			26.055	8.3548			18.54	9.3062			20.858	8.223			20.059	8.1715			21.645
	298.07	33.965			23.872	8.507			20.368	9.107			22.32	10.408			20.222	7.5448			26.595	9.5441			20.289	8.479			16.144	7.4934			26.977	8.4608			18.669	8.3858			21.201	7.863			20.486	8.5283			22.899
	326.99	36.276			24.531	10.402			21.049	11.617			22.365	8.957			21.212	7.5759			27.692	9.9276			20.385	10.76			16.206	7.6509			28.418	10.277			19.226	7.2812			22.123	10.913			20.655	7.2919			23.321
	411.31	38.254			27.444	9.6728			21.392	8.7062			22.899	8.2971			21.229	7.832			27.878	9.5548			21.066	8.7426			16.386	7.8608			29.329	11.324			19.761	9.1509			22.433	9.1798			20.756	8.0708			23.501
					28.592	13.735			21.729	8.2274			23.006	7.9562			22.567	10.706			28.041	11.75			21.403	8.9805			16.504	7.4987			29.419	10.714			19.946	8.2926			22.438	7.9358			20.914	8.3419			23.591
					28.704	11.872			21.954	9.5698			23.231	8.5531			23.063	8.7706			29.109	8.3162			21.892	9.6662			16.813	8.2283			30.223	10.706			20.441	9.3844			23.085	9.5526			21.094	9.2912			23.856
					30.718	9.5858			22.174	8.807			23.957	8.4919			23.777	11.184			30.144	11.771			21.954	7.7645			17.055	8.1919			30.488	9.8965			20.514	7.8116			24.379	10.344			21.398	7.0305			24.452
					31.387	9.8206			23.332	9.3577			25.116	8.8434			24.047	8.7608			31.444	9.1691			23.192	9.229			18.141	8.7662			33.711	13.068			21.724	9.0298			24.457	9.4616			21.724	8.0987			25.746
					32.805	13.764			24.041	10.022			25.796	11.633			24.879	8.6494			31.686	10.294			23.456	9.4691			18.276	7.5866			34.178	9.1336			21.932	7.7965			25.099	12.119			22.084	9.064			25.988
					32.923	9.5153			25.256	10.227			26.443	11.996			25.335	9.2206			34.729	12.669			23.788	8.7706			18.456	7.8662			36.242	11.552			22.798	8.6033			26.235	10.396			23.023	10.476			26.168
					33.879	14.057			25.723	8.8691			29.104	9.8548			25.346	9.4562			34.886	12.366			23.912	9.1305			18.489	8.2412			37.237	12.481			23.068	10.028			26.483	10.088			23.721	10.256			26.297
					36.81	13.508			26.094	9.1948			29.481	8.6002			26.409	9.979			35.561	10.615			24.013	8.2305			18.928	8.2283			37.935	11.294			23.102	8.4094			27.129	10.756			24.919	10.709			29.599
					39.476	10.925			26.938	9.8698			30.049	11.735			26.606	9.154			37.125	9.7026			24.846	9.9458			19.451	9.1691			38.509	10.981			24.103	9.4509			27.219	10.996			29.419	10.727			29.627
					42.463	14.956			29.076	10.934			30.448	9.9169			27.264	9.6812			37.648	13.807			25.133	9.3706			19.806	10.299			39.504	13.578			25.301	10.801			27.337	9.3972			29.571	11.536			30.679
					44.713	12.692			30.819	10.08			32.434	13.232			28.035	9.0888			39.656	13.781			25.47	12.263			19.873	9.9329			41.929	12.784			25.464	8.2336			27.698	9.8268			29.976	10.445			31.725
					46.468	11.385			32.642	10.974			32.923	12.464			28.727	10.662			48.229	17.246			27.832	10.507			20.199	7.8684			42.469	16.322			25.903	10.745			28.024	9.9458			30.094	8.1404			31.927
					46.474	13.1			33.491	13.308			35.409	11.709			29.053	9.979			50.439	15.364			28.344	10.23			21.594	10.802			44.196	13.391			26.359	10			30.532	11.325			30.128	10.579			32.13
					47.936	12.099			34.768	12.697			35.533	12.397			29.126	9.0169			55.446	14.808			29.261	9.5215			23.906	8.2851			48.572	14.734			26.949	9.6586			32.456	9.0329			30.488	11.89			33.413
					59.676	12.296			41.102	14.555			35.916	11.834			30.398	13.137			63.422	19.132			32.192	11.081			25.391	9.0586			49.472	13.898			27.703	9.1958			32.468	11.715			30.712	10.538			36.675
					61.976	14.087			41.237	11.533			36.962	11.74			30.881	9.7358			68.856	14.767			33.075	9.8215			25.611	9.3608			57.684	13.569			31.596	10.833			32.721	13.88			30.814	10.781			37.108
					64.406	16.204			44.336	12.803			38.542	12.18			31.258	9.4358			76.202	17.503			33.919	12.811			27.034	10.282			67.725	16.901			33.559	10.974			34.56	10.3			31.236	12.221			37.215
					64.558	15.084			44.432	13.677			41.631	15.648			31.455	9.573			77.276	21.741			36.495	10.641			27.242	9.829			69.542	22.507			39.122	14.178			37.671	12.221			31.382	11.206			42.3
					81.495	16.687			45.529	13.106			44.449	11.805			38.081	14.228			94.337	19.337			37.148	13.219			27.478	9.7562			71.477	21.21			39.172	13.79			38.042	12.757			31.539	12.243			43.144
					82.581	17.331			45.821	11.461			45.107	12.919			41.766	11.484			95.214	16.381			38.627	13.073			27.574	9.5836			76.691	18.451			40.849	12.199			38.728	13.717			33.469	10.169			47.773
					86.411	25.671			45.996	17.31			46.53	14.288			42.666	12.09			115.27	25.377			38.886	11.583			29.936	11.1			78.525	17.77			44.061	13.041			39.864	14.109			33.829	11.919			49.624
					94.877	19.305			47.813	13.245			48.729	18.487			45.934	11.208			117.38	21.96			39.426	12.498			30.251	14.166			79.639	19.583			45.495	16.202			40.612	11.2			37.744	11.575			56.627
					101.2	29.177			48.482	13.561			49.854	14.761			46.89	15.035			129.17	23.875			41.507	13.747			31.207	10.776			83.571	23.994			53.28	15.59			42.941	10.65			38.019	11.42			57.167
					149.26	36.081			48.746	13.549			50.265	14.544			48.099	13.921			148.29	28.183			42.874	13.355			31.241	10.84			93.763	17.046			53.466	14.325			43.521	16.891			42.705	13.84			57.774
					183.16	29.054			49.095	10.594			66.684	13.184			48.69	14.882			150.44	32.788			43.363	15.719			35.466	11.518			96.064	17.923			54.107	17.747			44.533	12.709			43.166	14.782			58.607
					199.46	32.122			51.39	12.816			71.528	15.812			49.905	16.125			193.48	36.148			50.76	11.544			37.941	14.609			108.91	18.388			55.35	15.403			45.259	12.675			45.906	13.722			67.112
					277.61	34.376			56.441	14.161			76.984	18.191			49.995	14.078			201.76	29.965			61.206	19.129			39.257	13.262			124.9	39.248			59.023	13.472			51.542	14.785			48.398	12.675			88.234
					346.61	54.626			56.447	18.06			83.717	21.691			52.245	14.273			212.96	34.807			62.218	17.262			40.41	14.511			141.77	20.636			61.256	15.916			53.303	14.921			50.777	18.66			89.972
					375.67	52.718			57.206	17.278			88.009	19.137			54.405	17.527			316.28	52.048			70.571	20.728			41.726	13.322			195.22	23.26			67.393	15.981			54.827	13.988			54.54	14.597			110.67
					450.05	45.57			62.089	22.887			105.68	21.328			55.569	16.443			499.22	56.612			73.192	13.704			51.188	14.78			200.62	44.473			71.398	17.287			55.896	13.075			62.64	15.334			122.55
					553.37	58.796			65.604	17.593			112.43	28.67			62.398	14.425			508.13	52.753			77.957	16.428			54.416	16.583			218.54	35.37			71.595	15.388			63.107	13.055			63.776	15.656			122.91
									70.307	20.192			143.69	28.243			70.071	19.553			545.42	62.742			99.906	25.406			57.639	16.477			338.93	55.63			84.437	16.338			63.321	18.034			64.496	18.947			140.57
									73.766	18.444			148.35	22.176			83.351	18.698							100.14	22.294			62.061	14.902			377.02	56.825			93.392	22.131			65.526	15.251			71.994	21.41			152.24
									103.62	22.442			214.01	31.211			87.834	16.789							109.23	20.197			63.259	16.014			467.13	58.903			94.719	15.903			65.807	18.163			81.832	17.173			163.82
									119.72	23.886			297.14	55.086			97.633	16.869							110.9	18.628			64.215	19.989			508.52	51.309			101.22	29.571			80.854	18.161			85.157	21.832			174.13
									162.42	26.23			403.79	45.391			107.7	20.891							120.87	32.215			65.031	23.749							125.19	24.877			81.894	18.947			109.65	20.052			209.63
									169.98	28.379			407.15	48.285			113.14	18.083							121.47	20.38			79.436	16.87							131.08	23.811			83.149	19.219			111.72	21.526			335.96
									255.11	32.748			506.91	48.658			117.89	20.486							126.77	19.4			79.763	19.586							138.56	22.975			104.25	18.236			113.96	31.651			373.34
									365.94	47.589			710.2	60.042			134.48	26.812							171.94	31.45			94.989	33.542							150.5	26.883			109.72	23.636			181.72	28.462			498.81
									395.87	39.082							172.92	29.854							250.43	37.183			96.081	30.572							155.21	31.995			117.12	20.259			205.36	34.062			526.63
									439.57	54.757							296.2	51.363							254.41	34.32			115.8	20.978							202.94	34.059			148.83	35.141			213.42	38.433
									542.98	52.293							302.09	50.845							260.9	36.018			121.05	37.774							207.56	33.869			229.7	34.804			353.38	54.125
																	341.56	48.726							401.92	36.879			134.03	21.971							306.13	44.589			231.05	36.35			452.29	56.745
																	501.35	61.539							486.37	59.047			141.76	27.698							442.29	60.002			342.62	54.197			456.97	55.829
																	571.27	56.933							763.25	57.597			202.45	41.473							454.3	62.557			378.05	34.175			684.28	49.57
																													220.06	49.099							819.32	58.832			445.87	58.219
																													266.79	41.396											553.12	58.778
																													281.86	59.41											560.02	55.671
																													340.61	61.649
																													437.39	47.708
																													548.92	54.057
																													784.05	65.107
[truncated: 25 more columns]

## Sheet: Fig. S4
Data 1	Uplift gradient (mm/yr per km)	b	k2	R2		Data 2	Uplift gradient (mm/yr per km)	b	k2	R2	Number of basins		Data 3	Uplift gradient (mm/yr per km)	b	k2	R2	Number of basins
Hack's parameters for entire DEM	0	1.84	0.39	0.956		Hack's parameter for	0	1.86	0.37	0.96	149		Hack's parameter for	0	1.93	0.32	0.97	139
	0.01	1.63	0.65	0.949		top side	0.01	1.72	0.53	0.95	122		bottom side	0.01	1.65	0.59	0.94	170
	0.02	1.7	0.59	0.955			0.02	1.89	0.38	0.99	115			0.02	1.75	0.48	0.96	181
	0.03	1.65	0.68	0.924			0.03	2.03	0.29	0.97	114			0.03	1.76	0.45	0.93	178
	0.04	1.54	0.91	0.952			0.04	1.89	0.4	0.96	95			0.04	1.6	0.7	0.96	184
	0.05	1.59	0.78	0.96			0.05	1.86	0.46	0.96	97			0.05	1.66	0.57	0.97	171
	0.06	1.74	0.53	0.934			0.06	2.04	0.28	0.97	94			0.06	1.8	0.42	0.93	184
	0.07	1.57	0.76	0.86			0.07	2.04	0.28	0.95	89			0.07	1.78	0.33	0.86	191
	0.08	1.61	0.73	0.902			0.08	2.02	0.3	0.97	83			0.08	1.55	0.79	0.92	174
	0.09	1.62	0.72	0.9			0.09	2	0.32	0.97	77			0.09	1.68	0.55	0.9	185
	0.1	1.58	0.83	0.94			0.1	2.09	0.24	0.98	72			0.1	1.62	0.7	0.94	187
	0.11	1.63	0.72	0.897			0.11	1.93	0.36	0.97	74			0.11	1.69	0.54	0.9	184
	0.12	1.53	0.94	0.942			0.12	2.02	0.3	0.98	76			0.12	1.55	0.83	0.95	179
	0.13	1.63	0.62	0.956			0.13	1.93	0.33	0.95	75			0.13	1.72	0.44	0.97	156
	0.14	1.54	0.864	0.915			0.14	2.11	0.24	0.95	80			0.14	1.63	0.6	0.93	163
	0.15	1.72	0.51	0.936			0.15	2.34	0.12	0.94	81			0.15	1.77	0.4	0.93	180
	0.16	1.61	0.7	0.953			0.16	2.53	0.07	0.91	92			0.16	1.64	0.62	0.94	191
	0.17	1.73	0.49	0.962			0.17	2.35	0.11	0.81	87			0.17	1.54	0.79	0.96	172
	0.18	1.54	0.81	0.905			0.18	2.63	0.04	0.91	84			0.18	1.51	0.9	0.92	171
	0.19	1.59	0.67	0.954			0.19	2.77	0.28	0.79	91			0.19	1.57	0.73	0.98	188
	All data	1.6	0.76	0.922			All data	1.86	0.41	0.92	1847			All data	1.62	0.67	0.92	3528

## Sheet: Fig. S6
Data 1	Time (0.1 Myr)	Mean elevation (m)		Data 2	Time (0.1 Myr)	Mean elevation (m)		Data 3	Uplift gradient (mm/yr/km)	Steady-state time (Myr)
Mean elevation for	1	176.781		Mean elevation for	1	670.998		Steady-state time	0.01	97.63
uplift gradient of 0.03 mm/yr per km	2	327.028		uplift gradient of 0.19 mm/yr per km	2	1279.12		for uplift gradient	0.03	104.01
	3	473.882			3	1808.65			0.05	79.63
	4	615.562			4	2281.43			0.07	77.3
	5	751.101			5	2717.01			0.09	81.78
	6	879.886			6	3120.03			0.11	71.2
	7	1001.75			7	3493.48			0.13	71
	8	1116.47			8	3838.43			0.15	67.4
	9	1224.09			9	4156.57			0.17	65.1
	10	1324.45			10	4445.65			0.19	71.2
	11	1418.04			11	4706.83
	12	1505.26			12	4943.58
	13	1585.67			13	5147.75
	14	1660.2			14	5326.34
	15	1728.94			15	5476.03
	16	1792.12			16	5601.79
	17	1849.68			17	5703.97
	18	1902			18	5790.07
	19	1949.52			19	5858.85
	20	1991.96			20	5910.54
	21	2030.44			21	5958.63
	22	2063.8			22	5989.57
	23	2093.62			23	6010.07
	24	2119.14			24	6029.65
	25	2140.75			25	6036.19
	26	2158.88			26	6037.58
	27	2173.39			27	6044.01
	28	2185.02			28	6044.68
	29	2193.58			29	6037.15
	30	2200.31			30	6020.8
	31	2204.91			31	6011.83
	32	2208.45			32	6007.56
	33	2208.98			33	6002.12
	34	2208.89			34	5989.01
	35	2207.08			35	5980.95
	36	2204.14			36	5975.38
	37	2200.27			37	5966.34
	38	2196.33			38	5961.37
	39	2192.22			39	5956.15
	40	2187.31			40	5943.98
	41	2181.97			41	5935.07
	42	2177.07			42	5927.34
	43	2172.18			43	5923.18
	44	2166.6			44	5916.46
	45	2161.56			45	5912.84
	46	2155.56			46	5904.31
	47	2149.9			47	5895.55
	48	2145.84			48	5891.99
	49	2141.08			49	5887.71
	50	2137.04			50	5878.94
	51	2133.02			51	5871.22
	52	2128.92			52	5866.17
	53	2124.64			53	5859.76
	54	2120.92			54	5853.53
	55	2117.61			55	5846.85
	56	2114.75			56	5840.12
	57	2111.82			57	5836.58
	58	2109.18			58	5833.22
	59	2106.68			59	5830.67
	60	2104.26			60	5819.2
	61	2102.04			61	5813.54
	62	2099.41			62	5805.18
	63	2097			63	5798.19
	64	2095.11			64	5797.78
	65	2093.12			65	5797.93
	66	2090.94			66	5792.82
	67	2088.52			67	5790.38
	68	2085.93			68	5792.61
	69	2083.86			69	5796.92
	70	2081.07			70	5792.7
	71	2078.92			71	5788.56
	72	2077.03			72	5787.88
	73	2075.55			73	5785.03
	74	2074.01			74	5782.59
	75	2071.73			75	5777.77
	76	2069.93			76	5777.16
	77	2067.95			77	5776.27
	78	2065.61			78	5773.13
	79	2064.05			79	5774.77
	80	2063.2			80	5768.71
	81	2062.52			81	5770.01
	82	2061.54			82	5769.99
	83	2061.15			83	5766.33
	84	2060.12			84	5760.67
	85	2059.03			85	5752.07
	86	2057.17			86	5751.27
	87	2055.26			87	5752.33
	88	2053.5			88	5749.33
	89	2051.85			89	5750.82
	90	2050.84			90	5746.59
	91	2049.69			91	5743.56
	92	2048.05			92	5742.06
	93	2047.12			93	5739.15
	94	2045.16			94	5740.52
	95	2044.11			95	5735.47
	96	2042.47			96	5732.74
	97	2040.49			97	5733.16
	98	2038.67			98	5727.52
	99	2037.53			99	5729.3
	100	2036.34			100	5728.61
	101	2035.6			101	5727.27
	102	2034.64			102	5726.09
	103	2033.67			103	5725.74
	104	2033.13			104	5729.06
	105	2032.36			105	5723.2
	106	2031.12			106	5717.89
	107	2030.08			107	5714.15
	108	2029.78			108	5708.1
	109	2028.82			109	5706.93
	110	2027.49			110	5704.6
	111	2026.17			111	5702.98
	112	2025.72			112	5696.62
	113	2024.78			113	5692.29
	114	2024.21			114	5687.86
	115	2023.13			115	5684.15
	116	2022.24			116	5678.14
	117	2021.48			117	5680.55
	118	2020.46			118	5679.23
	119	2019.69			119	5677.7
	120	2018.91			120	5669.58
	121	2017.19			121	5666.06
	122	2015.83			122	5665.06
	123	2014.64			123	5661.34
	124	2013.14			124	5656.86
	125	2011.63			125	5650.11
	126	2010.47			126	5653.71
	127	2009.94			127	5650.59
	128	2009.62			128	5651.31
	129	2009.72			129	5648.87
	130	2009.13			130	5645.06
	131	2008.72			131	5645.1
	132	2007.94			132	5641.13
	133	2006.59			133	5637.94
	134	2006.2			134	5639.94
	135	2005.78			135	5641.96
	136	2004.98			136	5633.41
	137	2004.04			137	5628.24
	138	2003.39			138	5627.8
	139	2002.37			139	5624.13
	140	2002.12			140	5625.49
	141	2001.02			141	5627.23
	142	1999.97			142	5625.74
	143	2000.03			143	5624.37
	144	1999.48			144	5622.83
	145	1998.7			145	5621.02
	146	1998.14			146	5618.67
	147	1997.3			147	5612.63
	148	1996.16			148	5605
	149	1995.44			149	5605.94
	150	1994.11			150	5603.94
	151	1993.85			151	5599.6
	152	1994.15			152	5596.31
	153	1993.63			153	5594.5
	154	1992.65			154	5592.3
	155	1991.2			155	5591.1
	156	1990.32			156	5583.51
	157	1989.9			157	5580.1
	158	1988.76			158	5583.8
	159	1987.44			159	5580.59
	160	1986.27			160	5579.51
	161	1985.66			161	5578.9
	162	1984.5			162	5574.59
	163	1984			163	5564.02
	164	1983.19			164	5561
	165	1981.91			165	5558.13
	166	1980.65			166	5557.5
	167	1980.33			167	5553.76
	168	1980.17			168	5546.84
	169	1979.24			169	5538.91
	170	1977.79			170	5528.14
	171	1976.32			171	5528.18
	172	1976.15			172	5526.39
	173	1975.23			173	5522.15
	174	1974.79			174	5513.25
	175	1973.63			175	5513.2
	176	1972.58			176	5515.41
	177	1972.02			177	5514.76
	178	1971.15			178	5508.98
	179	1971.4			179	5504.12
	180	1971.1			180	5504.79
	181	1970.58			181	5500.38
	182	1969.62			182	5500.73
	183	1968.76			183	5502.42
	184	1967.65			184	5504.93
	185	1966.94			185	5501.97
	186	1966.53			186	5503.89
	187	1965.89			187	5496.71
	188	1965.16			188	5493.48
	189	1964.59			189	5492.41
	190	1963.95			190	5494.19
	191	1963.64			191	5490.53
	192	1962.52			192	5489.52
	193	1961.24			193	5482.48
	194	1960.11			194	5479.43
	195	1959.54			195	5473.7
	196	1958.24			196	5471.14
	197	1956.65			197	5469.7
	198	1955.14			198	5469.66
	199	1954.19			199	5474.25
	200	1953.1			200	5469.51
	201	1952.32			201	5466.31
	202	1952.05			202	5467.71
	203	1950.82			203	5467.52
	204	1949.48			204	5466.34
	205	1948.58			205	5461.35
	206	1947.89			206	5457.47
	207	1947.37			207	5456.97
	208	1946.44			208	5452.91
	209	1946.09			209	5454.77
	210	1945.5			210	5454.19
	211	1944.74			211	5454.52
	212	1943.81			212	5452.61
	213	1943.38			213	5455.6
	214	1942.48			214	5456.36
	215	1941.51			215	5456.49
	216	1940.52			216	5457.82
	217	1939.64			217	5454.72
	218	1938.93			218	5458.45
	219	1938.75			219	5454.44
	220	1938.25			220	5454.38
	221	1937.94			221	5452.13
	222	1937.3			222	5446.56
	223	1937.05			223	5446.56
	224	1936.32			224	5447.36
	225	1935.77			225	5441.81
	226	1935.7			226	5439.05
	227	1935.64			227	5440.25
	228	1936.06			228	5446.41
	229	1935.3			229	5450.32
	230	1934.81			230	5449.44
	231	1933.7			231	5450.98
	232	1933.49			232	5446.15
	233	1932.86			233	5441.54
	234	1933.48			234	5438.33
	235	1933.15			235	5440.88
	236	1932.1			236	5436.95
	237	1932.25			237	5438.52
	238	1932.19			238	5440.11
	239	1931.38			239	5440.74
	240	1930.55			240	5443.46
	241	1929.6			241	5444.83
	242	1928.82			242	5439.84
	243	1928.58			243	5444.46
	244	1928.84			244	5439.79
	245	1928.78			245	5438.48
	246	1928.74			246	5434.29
	247	1928.99			247	5429.28
	248	1928.57			248	5432.36
	249	1928.33			249	5433.13
	250	1928			250	5428.71
	251	1927.62			251	5428.33
	252	1927.79			252	5425.65
	253	1927.02			253	5426.23
	254	1926.73			254	5424.48
	255	1925.68			255	5425
	256	1925.14			256	5426.74
	257	1924.32			257	5430.46
	258	1923.68			258	5431.29
	259	1922.94			259	5431.09
	260	1922.18			260	5434.67
	261	1921.63			261	5432.89
	262	1920.54			262	5428.36
	263	1919.72			263	5424.74
	264	1919.42			264	5417.9
	265	1918.64			265	5415.16
	266	1917.83			266	5413.09
	267	1917.21			267	5412.17
	268	1916.99			268	5415.32
	269	1917.19			269	5418.88
	270	1916.56			270	5420.36
	271	1916.61			271	5425.43
	272	1915.87			272	5427.95
	273	1915.84			273	5424.79
	274	1915.81			274	5426.14
	275	1915.43			275	5421.84
	276	1915.27			276	5421.47
	277	1915.21			277	5419.19
	278	1914.54			278	5419.5
	279	1914.06			279	5417.23
	280	1913.83			280	5414.28
	281	1913.13			281	5412.38
	282	1912.41			282	5414.78
	283	1912.44			283	5414.58
	284	1911.56			284	5411.22
	285	1911.02			285	5411.37
	286	1910.94			286	5412.96
	287	1910.18			287	5412.56
	288	1909.68			288	5410.02
	289	1908.71			289	5405.08
	290	1908.55			290	5405.74
	291	1908.3			291	5401.15
	292	1908.11			292	5400.13
	293	1907.84			293	5398.53
	294	1907.28			294	5394
	295	1906.58			295	5391.4
	296	1905.52			296	5393.72
	297	1904.28			297	5398.5
	298	1904.38			298	5396.84
	299	1903.87			299	5393.61
	300	1903.92			300	5391.7
	301	1903.3			301	5389
	302	1902.84			302	5385.81
	303	1902.37			303	5389.09
	304	1901.36			304	5390.1
	305	1901.12			305	5389.41
	306	1900.37			306	5388.2
	307	1900.03			307	5388.28
	308	1900.06			308	5386.98
	309	1900.37			309	5389.96
	310	1899.25			310	5389.64
	311	1898.82			311	5387.57
	312	1899.29			312	5389.01
	313	1899.01			313	5389.33
	314	1899.02			314	5390.55
	315	1898.76			315	5389.57
	316	1898.62			316	5386.41
	317	1898.64			317	5386.76
	318	1898.13			318	5388.99
	319	1897.7			319	5381.68
	320	1897.14			320	5377.4
	321	1896.74			321	5374.67
	322	1896.43			322	5372.02
	323	1895.91			323	5374.25
	324	1895.7			324	5373.52
	325	1895.04			325	5370.78
	326	1894.66			326	5372.36
	327	1893.56			327	5372.9
	328	1893.24			328	5365.76
	329	1892.6			329	5370.48
	330	1892.5			330	5372.63
	331	1892.7			331	5370.83
	332	1893.14			332	5374.98
	333	1893.58			333	5373.68
	334	1893.24			334	5371.4
	335	1893.14			335	5372.22
	336	1893.09			336	5372.05
	337	1893.64			337	5370.72
	338	1893.46			338	5371.47
	339	1893.12			339	5369.38
	340	1893.04			340	5366.67
	341	1893.06			341	5361.2
	342	1893.17			342	5359.47
	343	1893.36			343	5364.44
	344	1893.79			344	5364.59
	345	1893.7			345	5361.5
	346	1893.48			346	5361.18
	347	1893.78			347	5359.18
	348	1893.31			348	5358.08
	349	1892.44			349	5356.82
	350	1891.23			350	5361.34
	351	1890.39			351	5363.01
	352	1890.33			352	5360.13
	353	1890.19			353	5354.18
	354	1889.49			354	5356.19
	355	1889.43			355	5356.92
	356	1888.21			356	5366.05
	357	1887.57			357	5365.34
	358	1886.74			358	5366.69
	359	1886.84			359	5363.87
	360	1886.41			360	5363.56
	361	1885.51			361	5359.43
	362	1885.88			362	5355.95
	363	1886.19			363	5349.12
	364	1885.64			364	5345.61
	365	1884.89			365	5345.69
	366	1885.31			366	5348.83
	367	1884.98			367	5347.99
	368	1885			368	5351.96
	369	1884.93			369	5355.34
	370	1885.49			370	5354.16
	371	1885.65			371	5360.9
	372	1885.15			372	5362.08
	373	1884.09			373	5360.39
	374	1883.99			374	5360.11
	375	1884.24			375	5364.64
	376	1883.96			376	5359.71
	377	1883.15			377	5360.1
	378	1882.7			378	5359.69
	379	1882.1			379	5360.7
	380	1882.68			380	5359.06
	381	1882.98			381	5356.5
	382	1882.77			382	5355.52
	383	1881.73			383	5353.83
	384	1881.86			384	5353.37
	385	1882.92			385	5350.35
	386	1882.62			386	5345.44
	387	1882.56			387	5344.49
	388	1882.12			388	5347.73
	389	1881.81			389	5349
	390	1882.15			390	5352.06
	391	1882.12			391	5351.77
	392	1881.61			392	5351.64
	393	1881.81			393	5352.89
	394	1881.11			394	5351.53
	395	1880.7			395	5354.92
	396	1879.58			396	5354.35
	397	1879.74			397	5355.03
	398	1879.74			398	5348.28
	399	1880.26			399	5349.82
	400	1880.26			400	5342.81
	401	1880.32			401	5342.06
	402	1880.03			402	5339.97
	403	1879.78			403	5335.99
	404	1879.95			404	5331.28
	405	1879.07			405	5330.72
	406	1878.78			406	5336.49
	407	1877.61			407	5339.74
	408	1876.65			408	5343.87
	409	1876.71			409	5351.72
	410	1876.3			410	5355.73
	411	1875.92			411	5349.32
	412	1875.78			412	5349.36
	413	1875.84			413	5346.29
	414	1876.41			414	5345.26
	415	1876.89			415	5341.66
	416	1876.84			416	5337.55
	417	1876.79			417	5337.79
	418	1876.2			418	5339.67
	419	1876.26			419	5341.62
	420	1876.12			420	5342.99
	421	1876.35			421	5340.86
	422	1876.05			422	5342.72
	423	1875.83			423	5343.13
	424	1876.16			424	5345.48
	425	1875.81			425	5343.59
	426	1875.44			426	5342.13
	427	1875.45			427	5334.23
	428	1874.9			428	5332.19
	429	1874.72			429	5335.1
	430	1874.22			430	5333.34
	431	1873.9			431	5331.74
	432	1873.94			432	5333.8
	433	1873.46			433	5332.66
	434	1872.46			434	5335.71
	435	1872.45			435	5335.11
	436	1872.1			436	5330.67
	437	1872.65			437	5327.92
	438	1873.51			438	5332.67
	439	1873.49			439	5329.12
	440	1872.93			440	5328.85
	441	1872.89			441	5338.34
	442	1872.11			442	5344.35
	443	1871.78			443	5339.49
	444	1871.01			444	5336.42
	445	1870.68			445	5337.69
	446	1870.04			446	5337.61
	447	1870.13			447	5341.18
	448	1870.22			448	5340.39
	449	1870.33			449	5339.03
	450	1869.89			450	5334.77
	451	1870.11			451	5331.31
	452	1869.87			452	5330.96
	453	1869.99			453	5333.37
	454	1869.99			454	5336.21
	455	1870.02			455	5334.55
	456	1870.53			456	5336.4
	457	1870.67			457	5332.78
	458	1870.37			458	5331.54
	459	1869.93			459	5332.09
	460	1869.47			460	5333.21
	461	1868.88			461	5332.49
	462	1868.53			462	5333.04
	463	1868.29			463	5333.29
	464	1868.16			464	5332.42
	465	1868.11			465	5333.54
	466	1868.47			466	5330.43
	467	1868.94			467	5324.18
	468	1868.86			468	5325.93
	469	1868.85			469	5324.88
	470	1868.93			470	5322.22
	471	1868.95			471	5316.7
	472	1869.12			472	5317.41
	473	1869.43			473	5324.01
	474	1869.02			474	5327.02
	475	1869.2			475	5325.95
	476	1868.87			476	5321.43
	477	1868.91			477	5315.04
	478	1868.97			478	5314.04
	479	1868.85			479	5309.53
	480	1869.18			480	5308.2
	481	1869.03			481	5312.17
	482	1868.87			482	5314.31
	483	1868.48			483	5316.55
	484	1867.91			484	5320.35
	485	1867.54			485	5328.47
	486	1866.94			486	5328.82
	487	1867.03			487	5331.31
	488	1867.2			488	5333.43
	489	1866.87			489	5332.64
	490	1866.49			490	5331.95
	491	1866.44			491	5330.48
	492	1865.94			492	5329.48
	493	1865.64			493	5325.07
	494	1865.56			494	5323.06
	495	1865.52			495	5323.7
	496	1865.52			496	5321.1
	497	1865.61			497	5321.84
	498	1865.02			498	5318.84
	499	1865.14			499	5324.04
	500	1865.1			500	5324.52
	501	1865.02			501	5325.92
	502	1864.7			502	5323.44
	503	1864.66			503	5322.3
	504	1864.27			504	5321.85
	505	1864.26			505	5322.23
	506	1864.45			506	5328
	507	1863.5			507	5326.97
	508	1862.98			508	5323.25
	509	1862.68			509	5324.32
	510	1862.71			510	5322.89
	511	1863.27			511	5326.29
	512	1862.97			512	5321.67
	513	1862.85			513	5326.57
	514	1862.98			514	5324.93
	515	1863.34			515	5326.65
	516	1863.6			516	5329.57
	517	1863.31			517	5329.51
	518	1862.34			518	5322.63
	519	1862.07			519	5325.53
	520	1861.37			520	5322.25
	521	1861.59			521	5319.37
	522	1861.63			522	5315.31
	523	1861.39			523	5317.38
	524	1861.34			524	5318.69
	525	1861.41			525	5314.15
	526	1861.69			526	5310.89
	527	1861.55			527	5315.33
	528	1861.8			528	5317.1
	529	1861.53			529	5318.3
	530	1861.15			530	5322.37
	531	1860.86			531	5326.65
	532	1860.54			532	5322.59
	533	1860.41			533	5322.37
	534	1860.28			534	5317.66
	535	1859.98			535	5317.57
	536	1859.5			536	5324.07
	537	1859.41			537	5322.53
	538	1859.01			538	5324.24
	539	1858.16			539	5326.41
	540	1857.96			540	5330.23
	541	1857.77			541	5329.65
	542	1857.73			542	5324.87
	543	1857.96			543	5320.09
	544	1857.76			544	5324.94
	545	1857.63			545	5323.72
	546	1857.22			546	5320.04
	547	1856.98			547	5318.28
	548	1856.29			548	5314.95
	549	1855.97			549	5312.33
	550	1855.91			550	5310.05
	551	1856.25			551	5305.43
	552	1856.71			552	5303.87
	553	1856.96			553	5307.78
	554	1857.31			554	5305.28
	555	1857.54			555	5305.86
	556	1857.95			556	5306.53
	557	1857.54			557	5305.92
	558	1857.05			558	5305.96
	559	1857.23			559	5308.26
	560	1857.21			560	5314.59
	561	1857.47			561	5314.89
	562	1857.46			562	5313.36
	563	1857.46			563	5311.95
	564	1856.94			564	5307.32
	565	1857.28			565	5313.7
	566	1857.11			566	5319.3
	567	1857.44			567	5315.91
	568	1857.5			568	5312.12
	569	1857.91			569	5312.78
	570	1858.3			570	5313.19
	571	1858			571	5316.98
	572	1857.59			572	5317.65
	573	1857.44			573	5314.21
	574	1857.01			574	5315.33
	575	1856.9			575	5317.82
	576	1856.45			576	5321
	577	1856.37			577	5317.54
	578	1856.36			578	5319.97
	579	1855.81			579	5315.96
	580	1855.59			580	5316.15
	581	1854.8			581	5311.32
	582	1855.31			582	5310.14
	583	1855.27			583	5309.18
	584	1855.01			584	5309.96
	585	1854.38			585	5313.79
	586	1854.13			586	5319.09
	587	1853.95			587	5319.17
	588	1853.41			588	5311.86
	589	1853.03			589	5312.22
	590	1852.55			590	5310.06
	591	1851.8			591	5312.86
	592	1851.43			592	5314.3
	593	1851.17			593	5318.25
	594	1851.09			594	5318.92
	595	1851.33			595	5313.28
	596	1851.58			596	5312.36
	597	1851.63			597	5309.23
	598	1851.72			598	5310.25
	599	1851.88			599	5308.63
	600	1851.92			600	5309.67
	601	1851.86			601	5312.32
	602	1851.7			602	5311.45
	603	1851.56			603	5310.85
	604	1851.34			604	5305.99
	605	1851.77			605	5303.51
	606	1851.07			606	5303.71
	607	1850.58			607	5301.15
	608	1849.92			608	5306.47
	609	1849.6			609	5306.88
	610	1850.04			610	5305.57
	611	1849.88			611	5306.39
	612	1850.53			612	5310.23
	613	1850.57			613	5305.63
	614	1850.53			614	5297.06
	615	1850.32			615	5298.47
	616	1849.84			616	5299.43
	617	1849.57			617	5295.5
	618	1849.51			618	5298.23
	619	1849.82			619	5300.92
	620	1850.02			620	5305.92
	621	1849.89			621	5305.81
	622	1849.84			622	5310.44
	623	1849.99			623	5311.94
	624	1849.85			624	5306.34
	625	1849.65			625	5300.65
	626	1849.6			626	5297.99
	627	1848.48			627	5299.12
	628	1848.42			628	5294.66
	629	1848.2			629	5295.52
	630	1847.53			630	5294.23
	631	1848.17			631	5293.3
	632	1848.12			632	5294.75
	633	1848.78			633	5298.85
	634	1849.03			634	5301.48
	635	1849.73			635	5302.95
	636	1850.23			636	5302.69
	637	1849.88			637	5307.65
	638	1849.6			638	5305.67
	639	1849.94			639	5308.28
	640	1851.09			640	5307.3
	641	1851.11			641	5306.7
	642	1850.99			642	5302.96
	643	1850.81			643	5299.61
	644	1850.75			644	5298.87
	645	1851.12			645	5295.81
	646	1850.56			646	5297.7
	647	1850.17			647	5299.95
	648	1850.32			648	5299.73
	649	1850.36			649	5302.99
	650	1849.82			650	5303.39
	651	1848.89			651	5304.61
	652	1848.62			652	5306.77
	653	1848.53			653	5309.11
	654	1847.93			654	5309.35
	655	1847.39			655	5307.79
	656	1846.26			656	5305.23
	657	1846.19			657	5307.91
	658	1845.94			658	5306.95
	659	1845.75			659	5301.32
	660	1846.03			660	5306.54
	661	1846			661	5311.64
	662	1846.44			662	5309.72
	663	1846.7			663	5306.55
	664	1847.02			664	5305.61
	665	1848.02			665	5301.79
	666	1847.65			666	5306.57
	667	1847.62			667	5305.89
	668	1846.37			668	5304.57
	669	1845.84			669	5307.59
	670	1845.65			670	5305.71
	671	1845.2			671	5301.44
	672	1844.84			672	5300.51
	673	1844.69			673	5302.03
	674	1844.3			674	5303.17
	675	1844.36			675	5304.88
	676	1845.14			676	5308.32
	677	1845.44			677	5312
	678	1845.42			678	5312.32
	679	1844.59			679	5311.22
	680	1844.5			680	5312.47
	681	1843.98			681	5311.48
	682	1844.02			682	5305.96
	683	1844.02			683	5302.92
	684	1844.45			684	5299.79
	685	1844.43			685	5301.17
	686	1843.96			686	5297.57
	687	1844.06			687	5294.79
	688	1843.94			688	5293.89
	689	1843.76			689	5291.69
	690	1843.65			690	5296.14
	691	1843.36			691	5294.43
	692	1842.85			692	5295.53
	693	1842.8			693	5298.85
	694	1842.52			694	5295.24
	695	1841.86			695	5299.26
	696	1841.91			696	5302.29
	697	1842.34			697	5305.26
	698	1842.41			698	5307.46
	699	1842.53			699	5306.99
	700	1842.78			700	5299.63
	701	1843.1			701	5299.37
	702	1843.09			702	5302.36
	703	1842.8			703	5303.38
	704	1843.11			704	5304.61
	705	1842.91			705	5304.64
	706	1842.49			706	5303.52
	707	1842.23			707	5302.37
	708	1841.68			708	5304.59
	709	1841.93			709	5307.96
	710	1842.17			710	5310.18
	711	1841.37			711	5310.16
	712	1841.09			712	5310.44
	713	1841.2			713	5310.73
	714	1840.65			714	5307.35
	715	1840.17			715	5302.78
	716	1840.1			716	5300.72
	717	1840.53			717	5300.74
	718	1840.12			718	5302.31
	719	1839.83			719	5301.89
	720	1840.48			720	5298.9
	721	1840.75			721	5298.63
	722	1840.48			722	5301.31
	723	1840.11			723	5295.56
	724	1840.57			724	5291.07
	725	1840.17			725	5293.41
	726	1839.62			726	5297.11
	727	1839.27			727	5297.76
	728	1839.38			728	5294.01
	729	1839.77			729	5293.66
	730	1840.02			730	5292.6
	731	1839.64			731	5289.45
	732	1839.37			732	5288.55
	733	1839.71			733	5294.79
	734	1838.83			734	5297.45
	735	1838.11			735	5297.66
	736	1838.06			736	5299.65
	737	1837.6			737	5298.28
	738	1837.37			738	5296.43
	739	1836.41			739	5295.99
	740	1836.99			740	5295.07
	741	1837.09			741	5293.24
	742	1836.84			742	5296.35
	743	1836.8			743	5300.43
	744	1836.67			744	5306.36
	745	1836.9			745	5304.99
	746	1837.14			746	5299.19
	747	1837.29			747	5294.65
	748	1836.92			748	5293.13
	749	1836.87			749	5292.6
	750	1836.33			750	5292.41
	751	1836.32			751	5291.26
	752	1835.94			752	5292.38
	753	1835.88			753	5292.66
	754	1835.23			754	5293.39
	755	1835.71			755	5295.38
	756	1835.85			756	5295.99
	757	1835.5			757	5299.24
	758	1835.7			758	5292.22
	759	1836.23			759	5292.9
	760	1835.83			760	5296.98
	761	1835.26			761	5294.86
	762	1835.51			762	5295.42
	763	1836.15			763	5300.7
	764	1836.65			764	5300.14
	765	1836.77			765	5298.79
	766	1837.19			766	5295.87
	767	1837.65			767	5297.17
	768	1837.92			768	5301.14
	769	1837.44			769	5299.79
	770	1836.96			770	5297.81
	771	1836.97			771	5299.35
	772	1836.87			772	5297.33
	773	1837.82			773	5293.44
	774	1838.71			774	5286.92
	775	1838.73			775	5284.19
	776	1838.72			776	5283.68
	777	1838.62			777	5287.45
	778	1838.1			778	5291.55
	779	1837.37			779	5293.88
	780	1836.79			780	5295.53
	781	1836.55			781	5290.57
	782	1836.16			782	5286.14
	783	1835.43			783	5288.62
	784	1835.75			784	5288.03
	785	1835.95			785	5282.63
	786	1835.5			786	5283.86
	787	1835.22			787	5286.01
	788	1835.6			788	5290.47
	789	1835.84			789	5291.45
	790	1836.36			790	5292.16
	791	1836.32			791	5290.46
	792	1836.42			792	5293.07
	793	1836.59			793	5299.13
	794	1836.12			794	5306.72
	795	1835.15			795	5305.97
	796	1834.58			796	5306.97
	797	1834.4			797	5308.26
	798	1833.87			798	5309.34
	799	1833.06			799	5309.49
	800	1832.52			800	5305.28
	801	1831.42			801	5297.97
	802	1830.91			802	5300.1
	803	1830.64			803	5298.95
	804	1831.33			804	5297.55
	805	1831.95			805	5295.64
	806	1832.33			806	5294
	807	1832.39			807	5295.08
	808	1832.73			808	5297.44
	809	1832.89			809	5293.83
	810	1833.93			810	5288.15
	811	1833.93			811	5289.41
	812	1833.86			812	5288.98
	813	1833.34			813	5288.66
	814	1833.39			814	5292.12
	815	1833.03			815	5293.94
	816	1833.36			816	5295.94
	817	1833.06			817	5295.37
	818	1832.47			818	5295.59
	819	1832.06			819	5290.22
	820	1832.58			820	5291.19
	821	1832.68			821	5290.47
	822	1832.6			822	5291.62
	823	1832.34			823	5288.42
	824	1832.36			824	5285.42
	825	1832.61			825	5285.14
	826	1831.89			826	5289.21
	827	1831.83			827	5288.96
	828	1831.32			828	5291.09
	829	1831.33			829	5294.32
	830	1831.08			830	5292.53
	831	1830.97			831	5297.86
	832	1831.22			832	5302.36
	833	1831.08			833	5300.09
	834	1831.13			834	5298.4
	835	1830.88			835	5296.27
	836	1831.63			836	5286.41
	837	1832.33			837	5285.45
	838	1832.21			838	5285.45
	839	1832.56			839	5287.38
	840	1832.91			840	5286.12
	841	1832.97			841	5281.73
	842	1833.14			842	5277.41
	843	1832.74			843	5277.99
	844	1832.46			844	5277.67
	845	1832.23			845	5280.49
	846	1831.31			846	5283.16
	847	1831.13			847	5275.04
	848	1831.75			848	5274.79
	849	1831.12			849	5275.66
	850	1830.9			850	5278.16
	851	1830.92			851	5276.71
	852	1831.02			852	5274.06
	853	1831.18			853	5277.58
	854	1830.72			854	5280.52
	855	1830.72			855	5277.87
	856	1831.1			856	5277.91
	857	1831.03			857	5280.03
	858	1831.46			858	5278.26
	859	1831.99			859	5277.33
	860	1831.31			860	5282.64
	861	1830.71			861	5283.3
	862	1830.6			862	5285.97
	863	1830			863	5289.93
	864	1829.54			864	5294.35
	865	1829.72			865	5294.3
	866	1829.49			866	5294.81
	867	1830.04			867	5291.65
	868	1829.79			868	5292.3
	869	1829.41			869	5296.34
	870	1829.6			870	5295.44
	871	1829.94			871	5293.85
	872	1830.01			872	5289.93
	873	1831.02			873	5293.82
	874	1830.07			874	5295.69
	875	1829.62			875	5298.74
	876	1829.01			876	5298.24
	877	1827.78			877	5292.55
	878	1827.29			878	5289.9
	879	1826.88			879	5282.31
	880	1826.9			880	5280.99
	881	1827.39			881	5278.83
	882	1827.53			882	5273.67
	883	1827.48			883	5280.48
	884	1827.64			884	5280.12
	885	1828.11			885	5283.53
	886	1827.72			886	5286.2
	887	1827.12			887	5283.37
	888	1827.46			888	5280.36
	889	1827.34			889	5284.02
	890	1827.64			890	5286.29
	891	1827.03			891	5283.98
	892	1826.74			892	5283.98
	893	1827.33			893	5288.99
	894	1827.33			894	5285.93
	895	1827.25			895	5286.36
	896	1827.2			896	5284.35
	897	1827.36			897	5285.53
	898	1827.2			898	5287.12
	899	1827.26			899	5286.68
	900	1827.39			900	5283.93
	901	1827.56			901	5280.84
	902	1827.34			902	5277.21
	903	1826.99			903	5277.67
	904	1826.46			904	5278.76
	905	1825.81			905	5278.56
	906	1825.4			906	5277.64
	907	1825.52			907	5274.26
	908	1825.71			908	5271.79
	909	1825.28			909	5275.33
	910	1825.38			910	5277.2
	911	1825.05			911	5279.84
	912	1824.27			912	5281.6
	913	1823.92			913	5278.13
	914	1824			914	5275.36
	915	1824.47			915	5281.2
	916	1824.81			916	5289.81
	917	1825.01			917	5289.12
	918	1825.75			918	5290.4
	919	1825.92			919	5288.8
	920	1826.59			920	5283.71
	921	1826.74			921	5279.36
	922	1826.52			922	5275.7
	923	1825.84			923	5278.48
	924	1826.02			924	5277.18
	925	1826.94			925	5279.87
	926	1827.01			926	5280.03
	927	1827.1			927	5278.28
	928	1826.44			928	5279.47
	929	1826.34			929	5285.19
	930	1826.7			930	5289.05
	931	1826.47			931	5288.02
	932	1826.76			932	5286.4
	933	1826.59			933	5282.89
	934	1826.49			934	5283.01
	935	1825.07			935	5280.78
	936	1825.08			936	5279.42
	937	1824.83			937	5282.77
	938	1824.37			938	5283.33
	939	1824.35			939	5284.04
	940	1823.93			940	5290.19
	941	1823.28			941	5285.62
	942	1823.94			942	5289.95
	943	1823.85			943	5295.66
	944	1823.88			944	5291.79
	945	1824.02			945	5289.91
	946	1824.83			946	5291.33
	947	1825.32			947	5289.93
	948	1825.42			948	5291.59
	949	1825.33			949	5289.92
	950	1825.13			950	5285.64
	951	1824.58			951	5291.34
	952	1824.15			952	5293.56
	953	1823.59			953	5284.65
	954	1823.16			954	5284.82
	955	1822.51			955	5287.64
	956	1821.62			956	5287.3
	957	1821.16			957	5291.88
	958	1820.37			958	5286.51
	959	1820.08			959	5281.99
	960	1819.55			960	5278.45
	961	1819.44			961	5275.83
	962	1819.15			962	5273.06
	963	1819.5			963	5274.9
	964	1819.68			964	5274.59
	965	1819.72			965	5273.15
	966	1819.45			966	5276.23
	967	1819.38			967	5274.32
	968	1819.2			968	5281.28
	969	1819.97			969	5283.57
	970	1820.03			970	5284.4
	971	1819.38			971	5284.76
	972	1819.89			972	5288.18
	973	1820.43			973	5289.95
	974	1820.29			974	5284.32
	975	1821.18			975	5288.58
	976	1820.85			976	5286.79
	977	1820.75			977	5288.37
	978	1820.83			978	5281.23
	979	1821.04			979	5278.15
	980	1820.89			980	5278.13
	981	1820.76			981	5279.87
	982	1820.36			982	5280.63
	983	1820.22			983	5281.52
	984	1820.18			984	5279.81
	985	1821.36			985	5279
	986	1820.66			986	5280.96
	987	1820.6			987	5281.65
	988	1820.66			988	5279.5
	989	1821.29			989	5282.61
	990	1820.22			990	5279.86
	991	1819.54			991	5280.29
	992	1819.29			992	5280.61
	993	1818.55			993	5280.77
	994	1817.85			994	5280.31
	995	1817.18			995	5280.87
	996	1817.17			996	5283.56
	997	1817.43			997	5276.07
	998	1817.52			998	5276.15
	999	1817.63			999	5276.52
	1000	1818.06			1000	5275.51
	1001	1817.78			1001	5278.42
	1002	1817.37			1002	5277.22
	1003	1817.76			1003	5274.72
	1004	1817.73			1004	5277.45
	1005	1817.6			1005	5275.61
	1006	1817.74			1006	5275.19
	1007	1817.98			1007	5270.14
	1008	1817.93			1008	5275.89
	1009	1818.71			1009	5280.66
	1010	1818.92			1010	5282.51
	1011	1818.87			1011	5282.11
	1012	1818.13			1012	5281.69
	1013	1818.3			1013	5284.83
	1014	1818.31			1014	5288.26
	1015	1818.41			1015	5286.16
	1016	1818.47			1016	5281.81
	1017	1818.63			1017	5281.59
	1018	1817.99			1018	5285.78
	1019	1817.82			1019	5287.57
	1020	1816.78			1020	5283.52
	1021	1817.01			1021	5288.75
	1022	1817.05			1022	5289.06
	1023	1817.5			1023	5287.99
	1024	1817.54			1024	5291.32
	1025	1817.33			1025	5291.05
	1026	1817.6			1026	5287.09
	1027	1817.94			1027	5287.28
	1028	1818.39			1028	5289.52
	1029	1817.85			1029	5294.77
	1030	1817.14			1030	5295.74
	1031	1816.53			1031	5296.35
	1032	1816.01			1032	5298.81
	1033	1815.84			1033	5297.06
	1034	1815.21			1034	5294.18
	1035	1814.67			1035	5289.57
	1036	1814.42			1036	5283.88
	1037	1814.74			1037	5279.88
	1038	1814.55			1038	5280.99
	1039	1814.53			1039	5276.47
	1040	1814.24			1040	5274.4
	1041	1814.03			1041	5271.64
	1042	1813.57			1042	5275.22
	1043	1813.13			1043	5276.2
	1044	1812.74			1044	5280.17
	1045	1813			1045	5280.9
	1046	1812.19			1046	5282.28
	1047	1811.34			1047	5279.27
	1048	1810.84			1048	5278.21
	1049	1811.46			1049	5281.13
	1050	1811.05			1050	5280.76
	1051	1810.77			1051	5272.81
	1052	1810.23			1052	5272.5
	1053	1810.41			1053	5272.29
	1054	1810.91			1054	5274.78
	1055	1811.33			1055	5269.94
	1056	1811.62			1056	5273.29
	1057	1812.01			1057	5271
	1058	1812.13			1058	5272.61
	1059	1812.12			1059	5273.33
	1060	1812.28			1060	5275.3
	1061	1812.43			1061	5274.29
	1062	1813.11			1062	5269.49
	1063	1813.13			1063	5269.03
	1064	1813.58			1064	5271.23
	1065	1813.34			1065	5275.43
	1066	1813.23			1066	5277.7
	1067	1813.17			1067	5281.59
	1068	1812.83			1068	5282.75
	1069	1811.84			1069	5283.21
	1070	1811.56			1070	5284.45
	1071	1811.42			1071	5285.95
	1072	1810.7			1072	5286.12
	1073	1809.68			1073	5284.67
	1074	1809.38			1074	5289.86
	1075	1809.15			1075	5291.55
	1076	1809.49			1076	5287.1
	1077	1809.3			1077	5283.89
	1078	1810.1			1078	5285.18
	1079	1809.91			1079	5283.64
	1080	1809.95			1080	5277.91
	1081	1810.18			1081	5277.75
	1082	1810.06			1082	5272.3
	1083	1810.34			1083	5272.29
	1084	1810.01			1084	5273.16
	1085	1809.87			1085	5271.94
	1086	1809.93			1086	5274.52
	1087	1810			1087	5278.51
	1088	1809.49			1088	5278.48
	1089	1809.13			1089	5272.46
	1090	1809.13			1090	5272.35
	1091	1808.8			1091	5270.96
	1092	1808.59			1092	5269.61
	1093	1808.13			1093	5269.07
	1094	1808.53			1094	5274.83
	1095	1808.18			1095	5271.11
	1096	1807.58			1096	5272.19
	1097	1807.12			1097	5271.8
	1098	1807.73			1098	5272.08
	1099	1807.49			1099	5269.36
	1100	1806.95			1100	5272.61
	1101	1807.06			1101	5276.41
	1102	1807.09			1102	5277.24
	1103	1807.3			1103	5276.85
	1104	1807.29			1104	5275.77
	1105	1807.48			1105	5274.75
	1106	1807.48			1106	5273.48
	1107	1807.36			1107	5273.98
	1108	1807.79			1108	5278.21
	1109	1807.43			1109	5282.1
	1110	1806.89			1110	5277.66
	1111	1806.66			1111	5274.28
	1112	1806.63			1112	5273.89
	1113	1806.21			1113	5279.62
	1114	1806.04			1114	5285.13
	1115	1806.29			1115	5286.82
	1116	1806.36			1116	5285.13
	1117	1806.47			1117	5282.14
	1118	1806.2			1118	5283.26
	1119	1806.25			1119	5285.86
	1120	1806.17			1120	5289.91
	1121	1806.49			1121	5289.59
	1122	1807.09			1122	5292.49
	1123	1806.57			1123	5292.09
	1124	1805.44			1124	5287.8
	1125	1805.48			1125	5283.26
	1126	1806.07			1126	5275.29
	1127	1805.54			1127	5275.19
	1128	1806.16			1128	5273.67
	1129	1806.35			1129	5273.28
	1130	1806.93			1130	5276.93
	1131	1806.98			1131	5279.52
	1132	1807.02			1132	5278.14
	1133	1807.3			1133	5276.08
	1134	1807.25			1134	5274.78
	1135	1807.11			1135	5275.62
	1136	1807.05			1136	5280.54
	1137	1807.28			1137	5281.13
	1138	1807.17			1138	5282.69
	1139	1806.73			1139	5280.27
	1140	1806.85			1140	5280.69
	1141	1806.87			1141	5279.06
	1142	1806.54			1142	5279.27
	1143	1806.46			1143	5277.95
	1144	1807.52			1144	5278.58
	1145	1807.84			1145	5276.5
	1146	1807.29			1146	5276.5
	1147	1806.67			1147	5277.78
	1148	1806.27			1148	5276.83
	1149	1806.08			1149	5276.15
	1150	1805.89			1150	5275.88
	1151	1805.37			1151	5281.4
	1152	1805.17			1152	5277.4
	1153	1805.02			1153	5281.14
	1154	1804.41			1154	5283.18
	1155	1804			1155	5284.84
	1156	1803.68			1156	5283.11
	1157	1803.41			1157	5278.11
	1158	1803.29			1158	5274.66
	1159	1804.13			1159	5278.6
	1160	1804.9			1160	5277.51
	1161	1804.89			1161	5275.92
	1162	1805.23			1162	5272.66
	1163	1805.76			1163	5275.05
	1164	1805.06			1164	5280.34
	1165	1804.89			1165	5284.18
	1166	1805.03			1166	5286.29
	1167	1805.1			1167	5290.47
	1168	1805.73			1168	5281.56
	1169	1806.44			1169	5274.97
	1170	1806.23			1170	5273.13
	1171	1806.29			1171	5270.68
	1172	1805.96			1172	5270.05
	1173	1805.68			1173	5268.61
	1174	1805.94			1174	5266.73
	1175	1805.46			1175	5268.17
	1176	1804.91			1176	5271.59
	1177	1804.72			1177	5267.31
	1178	1804.38			1178	5268.38
	1179	1804.07			1179	5269.14
	1180	1803.58			1180	5270.34
	1181	1803.48			1181	5273.45
	1182	1803.29			1182	5274.39
	1183	1802.39			1183	5276.34
	1184	1802.29			1184	5273.56
	1185	1802.43			1185	5273.15
	1186	1802.54			1186	5274.61
	1187	1802.52			1187	5275.71
	1188	1802.84			1188	5275.09
	1189	1802.48			1189	5275.21
	1190	1801.77			1190	5276.53
	1191	1801.55			1191	5277.64
	1192	1801.75			1192	5274.3
	1193	1801.33			1193	5272.24
	1194	1801.02			1194	5275.15
	1195	1800.16			1195	5271.66
	1196	1800.58			1196	5271.13
	1197	1800.64			1197	5273.68
	1198	1800.82			1198	5274.42
	1199	1800.95			1199	5280.65
	1200	1801.07			1200	5275.92
	1201	1801.93			1201	5267.75
	1202	1801.68			1202	5269.03
	1203	1801.66			1203	5263.7
	1204	1801.58			1204	5268.31
	1205	1801.35			1205	5269.46
	1206	1800.44			1206	5274.65
	1207	1800.43			1207	5278.21
	1208	1800.14			1208	5277.79
	1209	1799.96			1209	5274.61
	1210	1799.52			1210	5274.59
	1211	1799.35			1211	5272.26
	1212	1798.69			1212	5270.87
	1213	1798.03			1213	5267.38
	1214	1797.85			1214	5267.07
	1215	1797.7			1215	5268.24
	1216	1797.89			1216	5266.86
	1217	1797.59			1217	5266.26
	1218	1796.44			1218	5271.67
	1219	1795.95			1219	5271.37
	1220	1796.48			1220	5269.86
	1221	1796.88			1221	5269.04
	1222	1797.16			1222	5277.41
	1223	1797.34			1223	5279.46
	1224	1797.34			1224	5278.51
	1225	1797.62			1225	5275.16
	1226	1797.54			1226	5273.36
	1227	1798.05			1227	5273.12
	1228	1798.97			1228	5274.21
	1229	1799.22			1229	5275.88
	1230	1799.37			1230	5279.31
	1231	1800.13			1231	5280.28
	1232	1799.8			1232	5282.11
	1233	1799.54			1233	5283.62
	1234	1798.97			1234	5281.3
	1235	1799.31			1235	5280.95
	1236	1799.26			1236	5281.12
	1237	1799.96			1237	5281.17
	1238	1800.18			1238	5286.57
	1239	1800.32			1239	5289.39
	1240	1800.47			1240	5289.98
	1241	1800.69			1241	5283.63
	1242	1800.09			1242	5282.78
	1243	1799.81			1243	5282.38
	1244	1799.57			1244	5281.55
	1245	1800			1245	5277.73
	1246	1799.58			1246	5272.72
	1247	1799.56			1247	5269.23
	1248	1799.41			1248	5266.26
	1249	1799.46			1249	5262.19
	1250	1799.31			1250	5261.68
	1251	1799.18			1251	5268.37
	1252	1798.13			1252	5274.53
	1253	1797.33			1253	5278.17
	1254	1797.24			1254	5279.2
	1255	1796.81			1255	5282
	1256	1796.61			1256	5282.55
	1257	1795.96			1257	5276.74
	1258	1795.47			1258	5272.14
	1259	1795.2			1259	5273.44
	1260	1794.94			1260	5273.55
	1261	1794.85			1261	5271.39
	1262	1795.57			1262	5274.31
	1263	1795.45			1263	5275.63
	1264	1795.01			1264	5275.62
	1265	1794.42			1265	5278.02
	1266	1793.94			1266	5279.03
	1267	1793.92			1267	5277.77
	1268	1793.9			1268	5272.78
	1269	1794.17			1269	5273.69
	1270	1794.74			1270	5267.47
	1271	1794.89			1271	5267.89
	1272	1795.21			1272	5270.9
	1273	1794.52			1273	5271.22
	1274	1794.8			1274	5274.53
	1275	1794.35			1275	5270.91
	1276	1793.77			1276	5268.06
	1277	1793.65			1277	5266.69
	1278	1794.13			1278	5266.13
	1279	1794.01			1279	5265.44
	1280	1794.4			1280	5268.86
	1281	1793.53			1281	5265.51
	1282	1793.51			1282	5265.34
	1283	1793.68			1283	5269.23
	1284	1793.97			1284	5270
	1285	1794.29			1285	5269.18
	1286	1794.04			1286	5268.64
	1287	1794.56			1287	5268.84
	1288	1794.6			1288	5271.82
	1289	1794.83			1289	5271.61
	1290	1795.51			1290	5268.97
	1291	1794.87			1291	5271.74
	1292	1795.54			1292	5274.48
	1293	1795.46			1293	5273.03
	1294	1795.01			1294	5272.73
	1295	1794.77			1295	5277.38
	1296	1794.7			1296	5274.47
	1297	1794.44			1297	5272.81
	1298	1793.77			1298	5273.79
	1299	1793.51			1299	5271.9
	1300	1793.26			1300	5271.47
	1301	1793.07			1301	5275.09
	1302	1792.98			1302	5278.57
	1303	1792.81			1303	5281.18
	1304	1792.79			1304	5277.31
	1305	1792.58			1305	5276.27
	1306	1792.34			1306	5275.29
	1307	1791.72			1307	5274.17
	1308	1791.72			1308	5273.2
	1309	1792.15			1309	5269.64
	1310	1792.36			1310	5266.65
	1311	1792.07			1311	5264.06
	1312	1791.43			1312	5261.89
	1313	1791.09			1313	5261.76
	1314	1790.65			1314	5263.69
	1315	1789.21			1315	5267.5
	1316	1789.17			1316	5263.21
	1317	1789.67			1317	5267.17
	1318	1789.22			1318	5266.29
	1319	1789.2			1319	5266.61
	1320	1788.72			1320	5268.48
	1321	1788.18			1321	5270.42
	1322	1788.17			1322	5270.27
	1323	1788.71			1323	5273.2
	1324	1789.13			1324	5272.18
	1325	1789.17			1325	5272.4
	1326	1788.78			1326	5272.23
	1327	1788.11			1327	5273.71
	1328	1787.85			1328	5278.65
	1329	1787.71			1329	5276.68
	1330	1787.69			1330	5272.96
	1331	1787.75			1331	5272.21
	1332	1787.78			1332	5270.64
	1333	1787.55			1333	5272.43
	1334	1787.47			1334	5275.01
	1335	1787.68			1335	5275.11
	1336	1787.65			1336	5270.35
	1337	1788.16			1337	5268.56
	1338	1788.16			1338	5266.86
	1339	1788			1339	5269.65
	1340	1788.16			1340	5271.47
	1341	1789.24			1341	5275.07
	1342	1788.99			1342	5277.28
	1343	1788.95			1343	5280.81
	1344	1787.81			1344	5283.58
	1345	1787.79			1345	5279.15
	1346	1787.8			1346	5273.37
	1347	1787.85			1347	5273.1
	1348	1788.67			1348	5281.53
	1349	1788.52			1349	5281.52
	1350	1789.05			1350	5277.03
	1351	1789.44			1351	5274.86
	1352	1789.21			1352	5275.45
	1353	1789.29			1353	5274.9
	1354	1789.45			1354	5272.48
	1355	1790.06			1355	5277.98
	1356	1790			1356	5277.51
	1357	1789.58			1357	5278.87
	1358	1790.14			1358	5277.58
	1359	1789.76			1359	5279.68
	1360	1790.09			1360	5277.63
	1361	1789.67			1361	5276.26
	1362	1789.51			1362	5274.15
	1363	1789.53			1363	5275.14
	1364	1788.82			1364	5269.73
	1365	1788.28			1365	5269.2
	1366	1788.87			1366	5264.66
	1367	1788.25			1367	5260.83
	1368	1787.6			1368	5262.57
	1369	1787.4			1369	5266.87
	1370	1786.81			1370	5268.69
	1371	1786.19			1371	5269.94
	1372	1785.73			1372	5267.6
	1373	1785.36			1373	5269.4
	1374	1784.7			1374	5270.32
	1375	1784.43			1375	5269.67
	1376	1784.03			1376	5273.03
	1377	1783.79			1377	5271.24
	1378	1784.26			1378	5267.29
	1379	1784.29			1379	5270.69
	1380	1784.98			1380	5270.58
	1381	1785.17			1381	5264.06
	1382	1784.73			1382	5265.81
	1383	1784.65			1383	5267.2
	1384	1785.42			1384	5270.67
	1385	1785.21			1385	5266.96
	1386	1784.83			1386	5268.2
	1387	1784.29			1387	5265.65
	1388	1784.25			1388	5268.43
	1389	1783.88			1389	5266.54
	1390	1783.39			1390	5264.2
	1391	1783.26			1391	5260.72
	1392	1783.85			1392	5256.25
	1393	1784.03			1393	5252.61
	1394	1784.15			1394	5254.63
	1395	1784.38			1395	5249.09
	1396	1784.34			1396	5250.01
	1397	1784.07			1397	5249.19
	1398	1783.83			1398	5252.7
	1399	1783.84			1399	5256.72
	1400	1784.03			1400	5265.26
	1401	1784			1401	5267.94
	1402	1784.35			1402	5274.42
	1403	1784.45			1403	5278.33
	1404	1784.61			1404	5272.97
	1405	1785.19			1405	5270.52
	1406	1785.4			1406	5269.72
	1407	1785.57			1407	5270.07
	1408	1785.14			1408	5276.04
	1409	1785.35			1409	5277.4
	1410	1784.33			1410	5273.14
	1411	1784.21			1411	5270.5
	1412	1783.81			1412	5274.01
	1413	1783.42			1413	5274.33
	1414	1783.09			1414	5269.01
	1415	1783.32			1415	5263.49
	1416	1782.72			1416	5262.19
	1417	1782.81			1417	5257.96
	1418	1782.44			1418	5259.83
	1419	1782.48			1419	5257.64
	1420	1782.76			1420	5252.1
	1421	1782.63			1421	5252.81
	1422	1782.43			1422	5254.64
	1423	1782.32			1423	5258.43
	1424	1781.86			1424	5266.76
	1425	1781.03			1425	5269.36
	1426	1781.2			1426	5269.57
	1427	1781.01			1427	5270.41
	1428	1781.07			1428	5272.18
	1429	1781.35			1429	5269.33
	1430	1781.99			1430	5270.39
	1431	1782.13			1431	5267.57
	1432	1782.26			1432	5269.64
	1433	1782.27			1433	5269.36
	1434	1782.38			1434	5269.17
	1435	1782.06			1435	5270.28
	1436	1781.84			1436	5269.03
	1437	1781.28			1437	5270.11
	1438	1780.8			1438	5265.48
	1439	1780.98			1439	5264.56
	1440	1781.61			1440	5261.82
	1441	1781.61			1441	5257.21
	1442	1781.64			1442	5259.2
	1443	1781.89			1443	5264.56
	1444	1781.92			1444	5263.89
	1445	1781.63			1445	5268.49
	1446	1781.5			1446	5262.02
	1447	1781.73			1447	5265.91
	1448	1780.58			1448	5264.06
	1449	1779.93			1449	5261.81
	1450	1779.86			1450	5260.28
	1451	1780.78			1451	5261.48
	1452	1781.26			1452	5264.69
	1453	1781.16			1453	5266.14
	1454	1780.36			1454	5263.82
	1455	1780.3			1455	5264.95
	1456	1780.36			1456	5264.99
	1457	1780.92			1457	5265.61
	1458	1781.59			1458	5266.78
	1459	1781.48			1459	5271.8
	1460	1780.96			1460	5274.39
	1461	1780.84			1461	5276.07
	1462	1780.59			1462	5277.79
	1463	1780.6			1463	5273.56
	1464	1780.44			1464	5273.89
	1465	1781.03			1465	5273.01
	1466	1781.17			1466	5272.1
	1467	1780.36			1467	5271.83
	1468	1780.48			1468	5272.43
	1469	1780.88			1469	5271.8
	1470	1780.37			1470	5271.62
	1471	1780.42			1471	5267.57
	1472	1779.97			1472	5265.67
	1473	1780.77			1473	5269.86
	1474	1780.89			1474	5271.46
	1475	1781.45			1475	5272.07
	1476	1781.51			1476	5271.98
	1477	1781.5			1477	5274.19
	1478	1781.7			1478	5270.05
	1479	1781.48			1479	5267.95
	1480	1781.36			1480	5264.75
	1481	1781.03			1481	5267.23
	1482	1780.78			1482	5265.95
	1483	1780.02			1483	5260.08
	1484	1779.48			1484	5253.71
	1485	1778.67			1485	5254.01
	1486	1778.53			1486	5261.25
	1487	1777.56			1487	5259.5
	1488	1777.16			1488	5263.32
	1489	1776.91			1489	5264.97
	1490	1776.21			1490	5266.09
	1491	1775.56			1491	5261.9
	1492	1776.01			1492	5261.28
	1493	1776.49			1493	5255.71
	1494	1776.76			1494	5260.57
	1495	1777.42			1495	5259.74
	1496	1777.36			1496	5263.78
	1497	1777.68			1497	5266.5
	1498	1777.08			1498	5264.59
	1499	1776.81			1499	5270.93
	1500	1777.51			1500	5267.76
	1501	1777.04			1501	5266.76
	1502	1776.66			1502	5270.83
	1503	1776.97			1503	5277.06
	1504	1777.47			1504	5274.86
	1505	1777.37			1505	5268.8
	1506	1776.92			1506	5272.1
	1507	1777.24			1507	5272.05
	1508	1777.48			1508	5264.9
	1509	1777.7			1509	5267.12
	1510	1778.14			1510	5263.75
	1511	1778.37			1511	5263.1
	1512	1778.7			1512	5265.49
	1513	1777.77			1513	5265.19
	1514	1777.99			1514	5262.15
	1515	1778.49			1515	5261.77
	1516	1778.59			1516	5270.2
	1517	1778.74			1517	5273.44
	1518	1778.67			1518	5275.72
	1519	1779.06			1519	5275.42
	1520	1779.57			1520	5269.77
	1521	1779.26			1521	5267.84
	1522	1779.65			1522	5264.68
	1523	1779.28			1523	5263.74
	1524	1779.37			1524	5264.72
	1525	1779.29			1525	5268.43
	1526	1779.07			1526	5267.09
	1527	1779.55			1527	5264.51
	1528	1779.37			1528	5262.29
	1529	1780.1			1529	5262.29
	1530	1780.17			1530	5260.72
	1531	1779.79			1531	5260.12
	1532	1779.86			1532	5256.27
	1533	1779.59			1533	5260.21
	1534	1779.92			1534	5266.16
	1535	1779.57			1535	5261.24
	1536	1779.42			1536	5260.91
	1537	1779.34			1537	5263.48
	1538	1779.11			1538	5259.38
	1539	1779.01			1539	5262.21
	1540	1778.27			1540	5264.15
	1541	1778.25			1541	5261.87
	1542	1778.22			1542	5266.34
	1543	1778.46			1543	5268.07
	1544	1778.4			1544	5267.31
	1545	1778.59			1545	5266.04
	1546	1778.62			1546	5260.46
	1547	1778.04			1547	5257.22
	1548	1777.79			1548	5259.19
	1549	1777.13			1549	5260.9
	1550	1777.22			1550	5256.28
	1551	1777.87			1551	5258.66
	1552	1778.09			1552	5260.78
	1553	1778.3			1553	5260.08
	1554	1778.45			1554	5254.69
	1555	1777.8			1555	5254.42
	1556	1777.38			1556	5258.82
	1557	1776.95			1557	5258.37
	1558	1777.21			1558	5261.63
	1559	1776.52			1559	5260.2
	1560	1775.8			1560	5258.57
	1561	1775.61			1561	5264.28
	1562	1775.22			1562	5265.77
	1563	1774.66			1563	5272.69
	1564	1774.32			1564	5273.36
	1565	1773.99			1565	5263.76
	1566	1773.66			1566	5259.36
	1567	1773.59			1567	5257.63
	1568	1773.61			1568	5257.46
	1569	1773.51			1569	5254.47
	1570	1773.19			1570	5254.64
	1571	1773.17			1571	5255.48
	1572	1773.07			1572	5258.28
	1573	1773.34			1573	5261.52
	1574	1773.21			1574	5259.43
	1575	1772.65			1575	5253.96
	1576	1773.06			1576	5256.14
	1577	1773.78			1577	5264.46
	1578	1774.34			1578	5268.11
	1579	1774.5			1579	5267.8
	1580	1775			1580	5262.87
	1581	1775.07			1581	5264.77
	1582	1775.71			1582	5266.72
	1583	1776.56			1583	5265.34
	1584	1776.78			1584	5261.37
	1585	1776.83			1585	5261.87
	1586	1776.3			1586	5265
	1587	1775.8			1587	5263.61
	1588	1775.67			1588	5264.82
	1589	1775.58			1589	5267.29
	1590	1774.63			1590	5264.23
	1591	1774.36			1591	5269.47
	1592	1774.36			1592	5271.13
	1593	1774.66			1593	5268.34
	1594	1773.97			1594	5266.57
	1595	1774.39			1595	5264.66
	1596	1773.47			1596	5265.24
	1597	1773.07			1597	5261.76
	1598	1773			1598	5263.53
	1599	1772.17			1599	5266.5
	1600	1772.26			1600	5263.23
	1601	1772.88			1601	5266.19
	1602	1773.19			1602	5262.88
	1603	1773.1			1603	5258.18
	1604	1773.83			1604	5254.19
	1605	1774.45			1605	5254.22
	1606	1774.54			1606	5255.07
	1607	1775.06			1607	5256.97
	1608	1775.3			1608	5257.62
	1609	1775.44			1609	5257.99
	1610	1775.37			1610	5254.79
	1611	1775.47			1611	5260.05
	1612	1775.08			1612	5260.72
	1613	1775.11			1613	5256.83
	1614	1774.75			1614	5255.63
	1615	1774.03			1615	5254.65
	1616	1773.69			1616	5256.8
	1617	1773.85			1617	5250.26
	1618	1773.89			1618	5253.22
	1619	1773.16			1619	5251.2
	1620	1772.81			1620	5252.07
	1621	1772.46			1621	5253.27
	1622	1773.09			1622	5253.35
	1623	1772.84			1623	5251.32
	1624	1772.83			1624	5253.2
	1625	1773.03			1625	5256.88
	1626	1773.23			1626	5258.93
	1627	1773.88			1627	5260.06
	1628	1773.82			1628	5257.67
	1629	1773.55			1629	5255.67
	1630	1773.88			1630	5258.85
	1631	1774.02			1631	5257.41
	1632	1773.82			1632	5259.4
	1633	1773.64			1633	5259.45
	1634	1773.57			1634	5262.72
	1635	1773.57			1635	5265.7
	1636	1773.02			1636	5262.89
	1637	1773.09			1637	5262.34
	1638	1772.69			1638	5263.55
	1639	1771.96			1639	5264.72
	1640	1771.85			1640	5261.32
	1641	1771.51			1641	5257.06
	1642	1771.14			1642	5256.44
	1643	1770.8			1643	5259.79
	1644	1771			1644	5258.86
	1645	1770.71			1645	5258.32
	1646	1770.12			1646	5258.5
	1647	1769.72			1647	5265.92
	1648	1770.42			1648	5266.03
	1649	1770.47			1649	5261.17
	1650	1770.16			1650	5257.01
	1651	1770.23			1651	5257.18
	1652	1770.42			1652	5253.43
	1653	1770.04			1653	5251.89
	1654	1770.13			1654	5253.1
	1655	1769.86			1655	5255.41
	1656	1769.49			1656	5257
	1657	1768.85			1657	5260.09
	1658	1768.35			1658	5261
	1659	1768.03			1659	5260.17
	1660	1767.39			1660	5259.02
	1661	1767.84			1661	5261.18
	1662	1767.76			1662	5263.28
	1663	1767.78			1663	5265.98
	1664	1767.78			1664	5265.83
	1665	1768.15			1665	5263.09
	1666	1768.15			1666	5262.11
	1667	1768.44			1667	5262.93
	1668	1767.88			1668	5262.95
	1669	1767.29			1669	5265.69
	1670	1767.34			1670	5265.67
	1671	1767.51			1671	5264.59
	1672	1767.69			1672	5263.76
	1673	1767.57			1673	5266
	1674	1767.88			1674	5266.29
	1675	1767.92			1675	5271.48
	1676	1767.53			1676	5272.45
	1677	1766.94			1677	5275.13
	1678	1767.34			1678	5277.59
	1679	1767.43			1679	5274.82
	1680	1767.79			1680	5273.4
	1681	1768.32			1681	5274.22
	1682	1767.73			1682	5276.35
	1683	1767.85			1683	5273.79
	1684	1767.68			1684	5271.06
	1685	1767.66			1685	5270.99
	1686	1767.84			1686	5271.37
	1687	1767.26			1687	5269.18
	1688	1766.77			1688	5270.51
	1689	1766.59			1689	5269.46
	1690	1766.65			1690	5267.93
	1691	1766.43			1691	5266.12
	1692	1766.36			1692	5263.12
	1693	1766.83			1693	5265.89
	1694	1767.21			1694	5268.56
	1695	1766.86			1695	5269.42
	1696	1767.01			1696	5273.33
	1697	1767.54			1697	5272.5
	1698	1767.46			1698	5267.56
	1699	1767.56			1699	5266.02
	1700	1767.14			1700	5268.08
	1701	1766.93			1701	5267.98
	1702	1766.26			1702	5271.76
	1703	1766.53			1703	5273.5
	1704	1766.1			1704	5269.21
	1705	1766.28			1705	5262.54
	1706	1766.62			1706	5256.26
	1707	1765.24			1707	5253.8
	1708	1765.34			1708	5255.12
	1709	1765.31			1709	5258.17
	1710	1764.82			1710	5261.36
	1711	1764.21			1711	5264.31
	1712	1763.63			1712	5265.28
	1713	1763.6			1713	5261.59
	1714	1763.24			1714	5259.96
	1715	1763.73			1715	5261.95
	1716	1763.4			1716	5267.84
	1717	1763.83			1717	5271.1
	1718	1763.7			1718	5272.79
	1719	1763.92			1719	5272.88
	1720	1764.47			1720	5269.6
	1721	1764.62			1721	5268.7
	1722	1764.78			1722	5265.96
	1723	1765.01			1723	5263.88
	1724	1764.73			1724	5259.78
	1725	1765.42			1725	5259.52
	1726	1765.62			1726	5259.63
	1727	1765.58			1727	5264.48
	1728	1766.31			1728	5258.74
	1729	1766.04			1729	5251.83
	1730	1765.71			1730	5253.29
	1731	1765.99			1731	5248.82
	1732	1765.72			1732	5247.37
	1733	1765.51			1733	5249.05
	1734	1765.26			1734	5251.85
	1735	1764.4			1735	5256.09
	1736	1764.84			1736	5255.13
	1737	1764.97			1737	5256.42
	1738	1764.34			1738	5258.88
	1739	1764.04			1739	5259.09
	1740	1763.85			1740	5260.34
	1741	1763.8			1741	5262.91
	1742	1763.86			1742	5259.3
	1743	1763.51			1743	5263.85
	1744	1764.11			1744	5263.41
	1745	1763.85			1745	5269.27
	1746	1763.31			1746	5271.04
	1747	1762.97			1747	5270.26
	1748	1763.11			1748	5264.81
	1749	1763.19			1749	5261.15
	1750	1763.54			1750	5263.24
	1751	1763.88			1751	5264.63
	1752	1764.87			1752	5261.18
	1753	1764.3			1753	5260.05
	1754	1764.45			1754	5257.39
	1755	1764.29			1755	5256.17
	1756	1764.3			1756	5260.03
	1757	1764.43			1757	5257.49
	1758	1763.7			1758	5256.13
	1759	1763.17			1759	5257.16
	1760	1762.56			1760	5253.07
	1761	1762.1			1761	5255.53
	1762	1762.12			1762	5257.18
	1763	1761.8			1763	5259.3
	1764	1761.91			1764	5261.93
	1765	1761.83			1765	5262.69
	1766	1761.94			1766	5266.77
	1767	1761.94			1767	5263.51
	1768	1762.11			1768	5264.03
	1769	1762.6			1769	5261.92
	1770	1762.88			1770	5259.09
	1771	1762.6			1771	5258.57
	1772	1762.8			1772	5263.63
	1773	1762.38			1773	5261.79
	1774	1761.76			1774	5262.75
	1775	1760.81			1775	5259.25
	1776	1761.28			1776	5258.79
	1777	1761.62			1777	5254.8
	1778	1762.02			1778	5258.63
	1779	1761.65			1779	5258.87
	1780	1761.61			1780	5258.7
	1781	1761.07			1781	5257.07
	1782	1760.96			1782	5254.59
	1783	1761.26			1783	5257.04
	1784	1761.74			1784	5257.5
	1785	1761.89			1785	5258.12
	1786	1761.65			1786	5258.81
	1787	1761.64			1787	5255.06
	1788	1760.77			1788	5257.2
	1789	1760.64			1789	5253.72
	1790	1760.27			1790	5255.19
	1791	1760.49			1791	5251.27
	1792	1761.04			1792	5252.45
	1793	1760.77			1793	5255.15
	1794	1760.23			1794	5258.7
	1795	1759.65			1795	5259.27
	1796	1759.54			1796	5259.89
	1797	1759.7			1797	5260.08
	1798	1759.57			1798	5257.56
	1799	1760.05			1799	5256.64
	1800	1760.84			1800	5256.54
	1801	1761.37			1801	5255.23
	1802	1761.94			1802	5252.72
	1803	1762.47			1803	5248.47
	1804	1762.85			1804	5245.17
	1805	1763.07			1805	5248.6
	1806	1762.94			1806	5252.15
	1807	1763.02			1807	5249.9
	1808	1762.45			1808	5252.41
	1809	1761.5			1809	5249.79
	1810	1760.65			1810	5253.93
	1811	1760.35			1811	5261.21
	1812	1759.43			1812	5256.36
	1813	1758.98			1813	5252.85
	1814	1758.68			1814	5255.7
	1815	1758.83			1815	5252.85
	1816	1759.18			1816	5256.53
	1817	1759.89			1817	5260.22
	1818	1760.1			1818	5253.55
	1819	1760.31			1819	5252.67
	1820	1759.53			1820	5258.24
	1821	1758.99			1821	5257.88
	1822	1759.03			1822	5254.92
	1823	1758.6			1823	5254.94
	1824	1758.97			1824	5256.42
	1825	1759			1825	5259.93
	1826	1758.79			1826	5263.41
	1827	1758.14			1827	5265.36
	1828	1758.12			1828	5263.57
	1829	1757.3			1829	5260.92
	1830	1757.69			1830	5255.64
	1831	1757.68			1831	5255.87
	1832	1756.9			1832	5254.97
	1833	1756.68			1833	5256.52
	1834	1756.19			1834	5257.54
	1835	1756.33			1835	5258.33
	1836	1756.43			1836	5257.49
	1837	1757.27			1837	5264.94
	1838	1757.06			1838	5264.55
	1839	1756.23			1839	5270
	1840	1756.36			1840	5270.94
	1841	1755.55			1841	5271.52
	1842	1755.28			1842	5271.06
	1843	1756.07			1843	5271.11
	1844	1755.83			1844	5270.06
	1845	1755.95			1845	5271.41
	1846	1755.34			1846	5265.47
	1847	1755.58			1847	5266.26
	1848	1756.36			1848	5266.67
	1849	1756.38			1849	5263
	1850	1756.76			1850	5259.29
	1851	1756.79			1851	5257.75
	1852	1757.2			1852	5256.01
	1853	1757.54			1853	5257.08
	1854	1757.64			1854	5257.78
	1855	1757.3			1855	5257.71
	1856	1757.17			1856	5259.03
	1857	1757.47			1857	5258.83
	1858	1757.31			1858	5260.77
	1859	1757.4			1859	5259.86
	1860	1757.71			1860	5257.94
	1861	1757.6			1861	5259.72
	1862	1758.39			1862	5258.64
	1863	1758.13			1863	5259.48
	1864	1758.01			1864	5261.58
	1865	1757.91			1865	5264.52
	1866	1757.9			1866	5256.49
	1867	1757.97			1867	5259.12
	1868	1758.53			1868	5261.83
	1869	1758.21			1869	5262.26
	1870	1757.9			1870	5265.6
	1871	1757.72			1871	5265.22
	1872	1757.2			1872	5265.41
	1873	1757.21			1873	5263.43
	1874	1757.27			1874	5257.63
	1875	1756.52			1875	5258.75
	1876	1756.65			1876	5260.32
	1877	1756.97			1877	5261.27
	1878	1757.17			1878	5261.7
	1879	1757.19			1879	5260.82
	1880	1757.01			1880	5262.91
	1881	1756.64			1881	5264.41
	1882	1757.21			1882	5266.31
	1883	1757.26			1883	5266.79
	1884	1757.33			1884	5268.71
	1885	1756.81			1885	5266.06
	1886	1756.44			1886	5264.43
	1887	1755.68			1887	5264.39
	1888	1755.21			1888	5264.82
	1889	1755.03			1889	5268.39
	1890	1754.71			1890	5268.25
	1891	1754.94			1891	5267.35
	1892	1754.94			1892	5267.73
	1893	1754.89			1893	5266.29
	1894	1755.22			1894	5264.15
	1895	1755.12			1895	5265.43
	1896	1754.5			1896	5262.18
	1897	1754.67			1897	5259.3
	1898	1754.23			1898	5258.97
	1899	1754.08			1899	5262.32
	1900	1754.51			1900	5261.2
	1901	1754.14			1901	5261.26
	1902	1754.36			1902	5260.25
	1903	1754.94			1903	5262.38
	1904	1755.73			1904	5259.48
	1905	1756.54			1905	5255.03
	1906	1756.49			1906	5255.02
	1907	1756.34			1907	5256.25
	1908	1756.13			1908	5256.9
	1909	1756.8			1909	5257.11
	1910	1757.28			1910	5258.62
	1911	1757.27			1911	5257.22
	1912	1757.05			1912	5257.17
	1913	1756.62			1913	5255.01
	1914	1756.56			1914	5254.83
	1915	1756.98			1915	5254.02
	1916	1756.84			1916	5254.97
	1917	1756.67			1917	5252.09
	1918	1756.92			1918	5247.77
	1919	1756.61			1919	5250.61
	1920	1757.08			1920	5250.93
	1921	1757.49			1921	5251.1
	1922	1757.59			1922	5252.75
	1923	1757.12			1923	5248.75
	1924	1756.31			1924	5245.04
	1925	1755.11			1925	5250.41
	1926	1755.3			1926	5258.24
	1927	1754.52			1927	5260.11
	1928	1753.95			1928	5258.29
	1929	1753.68			1929	5256.84
	1930	1753.52			1930	5254.32
	1931	1753.54			1931	5260.11
	1932	1753.6			1932	5261.54
	1933	1753.58			1933	5256.88
	1934	1753.16			1934	5257.58
	1935	1753.03			1935	5254.35
	1936	1753.35			1936	5256.78
	1937	1753.28			1937	5260.07
	1938	1752.96			1938	5258.49
	1939	1753.65			1939	5253.5
	1940	1754.01			1940	5253.21
	1941	1754.28			1941	5253.72
	1942	1754.23			1942	5254.92
	1943	1753.58			1943	5257.71
	1944	1753.58			1944	5259.75
	1945	1753.38			1945	5261.6
	1946	1753.01			1946	5264.02
	1947	1752.52			1947	5261.06
	1948	1752.55			1948	5260.34
	1949	1752.39			1949	5262.94
	1950	1752.5			1950	5261.81
	1951	1752.81			1951	5261.82
	1952	1753.8			1952	5261.18
	1953	1753.91			1953	5255.2
	1954	1753.51			1954	5259.52
	1955	1753.75			1955	5259.83
	1956	1753.51			1956	5260.16
	1957	1752.86			1957	5258.86
	1958	1752.68			1958	5260.19
	1959	1752.91			1959	5256.61
	1960	1752.83			1960	5254.82
	1961	1752.24			1961	5246.64
	1962	1751.67			1962	5244.68
	1963	1751.82			1963	5243.68
	1964	1752.33			1964	5249.26
	1965	1752.64			1965	5255.48
	1966	1752.72			1966	5255.48
	1967	1752.97			1967	5256.47
	1968	1753.68			1968	5259.6
	1969	1754.3			1969	5265.41
	1970	1754.1			1970	5268.18
	1971	1754.03			1971	5264.75
	1972	1754.63			1972	5262.93
	1973	1754.33			1973	5262.27
	1974	1753.53			1974	5264.49
	1975	1753.38			1975	5259.55
	1976	1753.51			1976	5256.74
	1977	1753.66			1977	5255.28
	1978	1753.13			1978	5257.06
	1979	1753.15			1979	5258.37
	1980	1753.26			1980	5255.97
	1981	1753.42			1981	5254.29
	1982	1753.32			1982	5253.03
	1983	1753.01			1983	5257.09
	1984	1752.65			1984	5255.13
	1985	1752.14			1985	5252.85
	1986	1752.67			1986	5253.48
	1987	1752.5			1987	5252.19
	1988	1752.7			1988	5252.54
	1989	1752.99			1989	5253.95
	1990	1753.17			1990	5258.99
	1991	1753.29			1991	5259.32
	1992	1753.02			1992	5260.25
	1993	1753.82			1993	5262.27
	1994	1753.9			1994	5261.52
	1995	1753.92			1995	5263.35
	1996	1753.97			1996	5264.41
	1997	1753.9			1997	5261.38
	1998	1752.81			1998	5266.37
	1999	1751.92			1999	5268.92
[truncated: 1,001 more rows]

## Sheet: Fig. S11
Data 1	α	Normalized divide location (%)	Standard deviations (%)
Nonlinear uplift	0.1	53.106	3.438
	0.2	53.75	4.008
	0.3	59.438	5.132
	0.4	61.686	3.532
	0.5	64.752	3.298
	1	70.648	2.336
	2	78.302	2.008
	3	82.518	2.034
	4	85.7	1.498
	5	87.476	1.438

## Sheet: Fig. S12
Data 1	Drainage area (km2)	River length (km)		Data 2	Drainage area (km2)	River length (km)		Data 3	Drainage area (km2)	River length (km)		Data 4	Drainage area (km2)	River length (km)		Data 5	Drainage area (km2)	River length (km)		Data 6	Drainage area (km2)	River length (km)
Taiwan_all data	5.0301	4.631		Taiwan_NW side	5.0463	5.1247		Taiwan_SE side	5.1111	4.091		Sicily_all data	5.1246	5.9162		Sicily_NW side	5.1246	5.9162		Sicily_SE side	5.1363	4.6143
	5.0463	5.1247			5.0787	4.4974			5.1435	5.0038			5.1363	4.6143			5.2011	3.9059			5.2344	6.5835
	5.0787	4.4974			5.0949	4.8483			5.2002	5.072			5.2011	3.9059			5.4009	5.0832			5.5989	4.9871
	5.1111	4.091			5.1354	4.451			5.2083	4.1528			5.2344	6.5835			5.526	6.5265			5.6826	3.9843
	5.1354	4.451			5.1516	5.2893			5.265	5.8575			5.4009	5.0832			5.5323	5.1196			5.751	5.4723
	5.1435	5.0038			5.1597	4.6529			5.5161	5.2983			5.526	6.5265			5.5548	6.5896			5.7519	3.9916
	5.1516	5.2893			5.2083	6.4811			5.6376	5.4165			5.5323	5.1196			5.5638	3.8965			6.3522	6.329
	5.1597	4.6529			5.2245	4.4292			5.7024	6.0311			5.5548	6.5896			5.9067	5.5426			6.5556	5.9741
	5.2002	5.072			5.2731	3.2901			5.7267	4.9537			5.5638	3.8965			6.0327	3.9522			6.6456	4.1965
	5.2083	6.4811			5.3298	6.3474			5.7915	3.4919			5.5989	4.9871			6.1362	4.8907			6.7554	6.8484
	5.2083	4.1528			5.4189	6.7357			5.8239	5.1929			5.6826	3.9843			6.2883	6.4768			7.0254	7.3026
	5.2245	4.4292			5.4513	4.4665			5.8806	4.8701			5.751	5.4723			6.4161	5.5798			7.0605	4.9435
	5.265	5.8575			5.4837	5.7174			5.8968	5.6429			5.7519	3.9916			6.6348	6.4854			8.0019	7.8302
	5.2731	3.2901			5.5323	5.801			5.8968	5.5901			5.9067	5.5426			7.1856	6.5493			8.1684	7.3751
	5.3298	6.3474			5.5485	5.7483			5.9211	5.2083			6.0327	3.9522			7.2063	7.6584			8.5212	5.6862
	5.4189	6.7357			5.5647	5.1838			5.9292	4.4074			6.1362	4.8907			7.2459	6.9435			8.6643	8.3629
	5.4513	4.4665			5.5647	5.9784			6.075	4.5937			6.2883	6.4768			7.2657	5.585			8.8713	7.9275
	5.4837	5.7174			5.5809	4.1283			6.1479	6.9258			6.3522	6.329			7.4367	8.9248			9.0909	6.7926
	5.5161	5.2983			5.6376	5.0129			6.1641	5.6056			6.4161	5.5798			7.5267	5.8914			9.2385	7.6554
	5.5323	5.801			5.6943	4.4292			6.1722	4.8547			6.5556	5.9741			7.6599	7.3502			9.5508	8.7769
	5.5485	5.7483			5.7024	4.9537			6.2046	5.5001			6.6348	6.4854			7.9047	4.6747			9.9612	8.0775
	5.5647	5.9784			5.7672	8.3157			6.2937	6.1983			6.6456	4.1965			8.0514	6.9984			10.059	7.499
	5.5647	5.1838			5.7915	6.2329			6.318	5.7393			6.7554	6.8484			8.1747	5.1826			10.835	7.2478
	5.5809	4.1283			5.8239	5.3574			6.3747	6.0029			7.0254	7.3026			8.4177	7.7702			10.841	7.1308
	5.6376	5.0129			5.8239	5.9193			6.4395	5.5657			7.0605	4.9435			8.7057	7.849			11.311	7.259
	5.6376	5.4165			5.8239	5.9347			6.5043	6.8731			7.1856	6.5493			9.0981	7.6605			11.313	5.4474
	5.6943	4.4292			5.9292	5.0656			6.5691	4.4137			7.2063	7.6584			9.1764	5.8807			13.237	7.5478
	5.7024	4.9537			5.9292	5.072			6.5772	7.0328			7.2459	6.9435			9.3924	7.259			13.944	7.928
	5.7024	6.0311			5.9859	4.6465			6.6744	5.3883			7.2657	5.585			9.8244	7.9554			16.82	7.9678
	5.7267	4.9537			6.0831	5.3665			6.6744	5.1029			7.4367	8.9248			11.594	8.5721			17.065	7.1021
	5.7672	8.3157			6.1074	4.6683			6.9093	5.162			7.5267	5.8914			12.743	6.5857			18.072	8.8626
	5.7915	3.4919			6.1074	6.6174			7.0956	6.4529			7.6599	7.3502			12.866	9.5397			26.753	13.888
	5.7915	6.2329			6.1155	4.2646			7.1118	5.0347			7.9047	4.6747			14.693	9.556			26.915	9.8063
	5.8239	5.3574			6.3018	5.432			7.2252	4.721			8.0019	7.8302			15.276	7.286			42.336	18.305
	5.8239	5.9347			6.3585	5.3356			7.3386	4.7583			8.0514	6.9984			16.228	9.7909			49.772	14.981
	5.8239	5.9193			6.3747	9.2157			7.4115	5.9076			8.1684	7.3751			18.153	11.644			82.669	20.581
	5.8239	5.1929			6.399	5.8229			7.6059	4.2646			8.1747	5.1826			19.039	9.3718
	5.8806	4.8701			6.48	4.8701			7.7031	6.5647			8.4177	7.7702			23.281	14.922
	5.8968	5.6429			6.4962	5.8511			7.7274	9.6567			8.5212	5.6862			25.786	9.5321
	5.8968	5.5901			6.5934	5.4101			7.8246	5.2829			8.6643	8.3629			27.43	19.803
	5.9211	5.2083			6.6339	4.9383			7.8489	6.0465			8.7057	7.849			29.75	14.832
	5.9292	5.0656			6.6663	7.0057			8.019	8.0868			8.8713	7.9275			31.224	15.24
	5.9292	5.072			6.6906	5.1838			8.1648	6.0838			9.0909	6.7926			31.43	13.346
	5.9292	4.4074			6.7797	6.5248			8.2134	4.991			9.0981	7.6605			33.678	15.608
	5.9859	4.6465			6.8121	5.3356			8.2539	7.2911			9.1764	5.8807			33.678	15.608
	6.0507	4.1746			6.8364	4.9601			8.3106	6.422			9.2385	7.6554			39.618	17.96
	6.075	4.5937			7.0389	5.7547			8.3673	4.0537			9.3924	7.259			45.836	14.556
	6.0831	5.3665			7.047	7.0365			8.3916	5.9038			9.5508	8.7769			51.413	20.918
	6.1074	6.6174			7.1199	6.2265			8.424	5.171			9.8244	7.9554			57.694	20.844
	6.1074	4.6683			7.1523	6.0902			8.6832	5.2237			9.9612	8.0775			67.275	26.147
	6.1479	6.9258			7.2252	6.5839			9.0234	5.801			10.059	7.499			99.443	27.055
	6.1641	5.6056			7.371	5.9347			9.153	6.8411			10.835	7.2478
	6.1722	4.8547			7.3953	5.621			9.2097	7.2176			10.841	7.1308
	6.1884	5.5001			7.4196	4.0756			9.2988	6.0029			11.311	7.259
	6.237	6.1983			7.5168	4.7365			9.3231	6.1147			11.313	5.4474
	6.3018	5.432			7.5492	7.5765			9.396	5.711			11.594	8.5721
	6.318	5.7393			7.5735	5.3356			9.477	6.1802			12.743	6.5857
	6.3585	5.3356			7.6464	5.6647			10.004	5.9475			12.866	9.5397
	6.3747	9.2157			7.6707	6.2329			10.441	5.8447			13.237	7.5478
	6.3747	6.0029			7.7031	5.2237			10.692	8.3801			13.944	7.928
	6.399	5.8229			7.7193	3.7928			10.911	8.8286			14.693	9.556
	6.4395	5.5657			7.7274	4.532			10.927	8.7913			15.276	7.286
	6.48	4.8701			7.8813	4.5501			10.976	7.412			16.228	9.7909
	6.4962	5.8511			7.8813	5.4847			10.992	7.6729			16.82	7.9678
	6.5043	6.8731			7.9218	7.6511			11.081	4.4137			17.065	7.1021
	6.5691	4.4137			8.019	6.1365			11.186	6.6984			18.072	8.8626
	6.5772	7.0328			8.1972	5.3265			11.186	8.9457			18.153	11.644
	6.5934	5.4101			8.2701	6.5429			11.486	5.7265			19.039	9.3718
	6.6339	4.9383			8.3349	5.2147			11.494	6.1301			23.281	14.922
	6.6663	7.0057			8.343	4.9165			11.81	8.1384			25.786	9.5321
	6.6744	5.3883			8.343	5.7174			11.883	7.1638			26.753	13.888
	6.6744	5.1029			8.3592	6.3474			12.255	7.1793			26.915	9.8063
	6.6906	5.1838			8.5536	6.0684			12.417	7.1329			27.43	19.803
	6.7797	6.5248			8.586	5.3356			12.531	7.8748			29.75	14.832
	6.8121	5.3356			8.6265	4.0628			12.539	6.512			31.224	15.24
	6.8364	4.9601			8.6346	6.6393			12.604	7.0957			31.43	13.346
	6.9093	5.162			8.6508	6.2857			12.66	6.5801			33.678	15.608
	7.0389	5.7547			8.6589	5.4101			12.733	7.6793			33.678	15.608
	7.047	7.0365			8.6832	6.4438			13.292	6.3011			39.618	17.96
	7.0956	6.4529			8.6913	9.3893			13.608	4.4356			42.336	18.305
	7.1118	5.0347			8.6994	8.0548			13.649	6.4747			45.836	14.556
	7.1199	6.2265			8.748	6.1392			13.746	9.6529			49.772	14.981
	7.1523	6.0902			8.8209	5.351			14.305	10.985			51.413	20.918
	7.2252	6.5839			8.8857	7.1857			14.556	10.109			57.694	20.844
	7.2252	4.721			9.0639	4.3392			14.58	7.1201			67.275	26.147
	7.3386	4.7583			9.0639	6.4156			14.71	8.4148			82.669	20.581
	7.371	5.9347			9.1611	6.5865			14.799	8.794			99.443	27.055
	7.3791	5.531			9.234	8.402			15.196	12.313
	7.4115	5.9076			9.3231	5.5156			15.285	7.1329
	7.4196	4.0756			9.3231	6.9529			17.099	7.7257
	7.4763	4.7365			9.3312	6.8257			17.277	8.2875
	7.5492	7.5765			9.3879	6.5801			17.569	9.8212
	7.5735	5.3356			9.4365	5.4629			17.893	9.5384
	7.6059	4.2646			9.4446	6.1365			18.249	9.2248
	7.6464	5.6647			9.4608	6.3384			19.877	8.3775
	7.6707	6.2329			9.6309	8.1474			20.104	10.618
	7.7031	5.2237			9.6471	5.6956			20.469	10.041
	7.7031	6.5647			9.6957	9.4266			21.781	11.981
	7.7193	3.7928			9.7605	6.6174			22.024	13.89
	7.7274	9.6567			9.7767	6.6238			22.194	9.2029
	7.7274	4.532			9.7929	7.5302			22.664	13.97
	7.8246	5.2829			9.8415	5.7701			23.239	9.2621
	7.8489	6.0465			9.9063	7.8838			24.122	9.613
	7.8813	5.4847			9.9225	6.8539			24.324	9.1412
	7.8813	4.5501			10.368	7.6421			24.413	9.5384
	7.9218	7.6511			10.481	6.9311			26.43	10.798
	8.019	6.1365			10.619	6.2793			26.479	10.336
	8.019	8.0868			10.741	5.6865			26.689	10.845
	8.1486	4.901			10.749	8.0729			27.362	9.3212
	8.1648	6.0838			10.757	6.1674			35.211	10.879
	8.1972	5.3265			10.797	6.5056			35.308	13.915
	8.2539	7.2911			10.822	5.9038			35.705	13.996
	8.2701	6.5429			10.951	5.9347			35.98	11.764
	8.3106	6.422			10.959	9.8612			36.458	10.905
	8.3187	5.162			11.065	7.4839			36.725	15.076
	8.343	5.7174			11.121	5.7329			42.314	17.093
	8.343	4.9165			11.146	9.5603			45.854	12.214
	8.3592	6.3474			11.17	8.2065			46.178	14.492
	8.3673	4.0537			11.34	9.9421			47.887	17.611
	8.3835	5.0129			11.445	6.9465			48.025	12.282
	8.3916	5.9038			11.534	8.9175			52.156	22.361
	8.5536	6.0684			12.028	7.3284			56.117	23.972
	8.586	5.3356			12.101	7.5302			58.766	14.679
	8.6265	4.0628			12.182	7.0365			64.889	21.066
	8.6346	6.6393			12.563	8.2657			65.262	17.696
	8.6508	6.2857			12.587	6.1057			66.404	17.593
	8.6589	5.4101			12.709	7.3284			75.986	17.146
	8.6832	6.4438			12.798	8.7375			76.261	26.02
	8.6832	5.2237			12.855	7.8812			139.11	20.71
	8.6913	9.3893			12.992	9.0911			143.65	31.427
	8.6994	8.0548			13.033	6.4438			144.97	25.031
	8.7399	6.1392			13.049	8.1911			205.46	26.828
	8.8209	5.351			13.082	7.4493			224.16	34.77
	8.8857	7.1857			13.252	8.0574			297.1	40.863
	8.9343	5.711			13.438	8.7439			1083.3	89.188
	9.0639	6.4156			13.519	11
	9.153	6.8411			13.851	11
	9.1611	6.5865			13.851	11
	9.2097	7.2176			14.013	6.7229
	9.234	8.402			14.086	7.1574
	9.2745	4.7365			14.086	10.759
	9.2988	6.6984			14.248	10.566
	9.2988	6.0029			15.293	7.3965
	9.3231	5.5156			15.487	9.3611
	9.3231	6.9529			16.07	5.3947
	9.3231	6.1147			16.718	6.8257
	9.3879	6.5801			17.034	7.7257
	9.396	5.711			18.274	12.94
	9.4365	5.4629			18.873	9.7557
	9.4446	6.1365			19.165	8.9984
	9.4608	6.3384			19.294	8.8275
	9.477	6.1802			19.602	10.153
	9.6309	8.1474			19.691	8.1357
	9.6471	5.6956			20.039	8.9084
	9.6957	9.4266			21.173	7.0829
	9.7605	6.6174			21.659	13.024
	9.7767	6.6238			22.915	9.6375
	9.7929	7.5302			23.628	8.2284
	9.8415	5.7701			23.919	20.98
	9.9063	7.8838			24.721	8.0548
	9.9225	6.8539			24.729	13.105
	10.004	5.9475			25.523	13.239
	10.311	5.8447			25.726	10.904
	10.368	7.6421			25.952	10.715
	10.481	6.9311			27.184	15.287
	10.619	6.2793			27.192	10.669
	10.692	8.3801			27.994	11.391
	10.741	5.6865			28.123	13.028
	10.749	8.0729			28.326	14.654
	10.757	6.1674			31.793	20.35
	10.797	6.5056			31.841	11.382
	10.822	5.9038			35.729	13.114
	10.886	5.6274			35.932	16.575
	10.911	8.8286			38.078	10.197
	10.927	8.7913			38.37	15.287
	10.959	9.8612			43.019	11.891
	10.976	7.412			43.27	18.695
	10.992	7.6729			50.965	21.734
	11.065	7.4839			55.639	12.431
	11.081	4.4137			62.248	18.732
	11.121	5.7329			67.076	23.192
	11.146	9.5603			88.266	28.429
	11.17	8.2065			96.568	27.377
	11.186	6.6984			107.11	29.717
	11.186	8.9457			110.35	22.866
	11.34	9.9421			122.47	21.994
	11.421	5.7265			132.27	31.467
	11.445	6.9465			137.98	24.161
	11.494	6.1301			168.43	45.859
	11.534	8.9175			179	36.599
	11.81	8.1384			263.99	53.437
	11.883	7.1638			426.64	60.949
	12.028	7.3284			553.25	61.445
	12.101	7.5302			751.4	70.366
	12.134	7.1793			782.1	97.393
	12.182	7.0365			837.69	77.53
	12.385	7.1329
	12.531	7.8748
	12.539	6.512
	12.563	8.2657
	12.587	6.1057
	12.604	7.0957
	12.66	6.5801
	12.709	7.3284
	12.733	7.6793
	12.798	8.7375
	12.855	7.8812
	12.992	9.0911
	13.033	6.4438
	13.049	8.1911
	13.082	7.4493
	13.211	8.0574
	13.292	6.3011
	13.438	8.7439
	13.519	11
	13.608	4.4356
	13.649	6.4747
	13.746	9.6529
	13.851	11
	13.851	11
	13.948	6.6856
	14.086	10.759
	14.086	7.1574
	14.248	10.566
	14.305	10.985
	14.556	10.109
	14.58	7.1201
	14.71	8.4148
	14.799	8.794
	15.196	12.313
	15.285	7.1329
	15.293	7.3965
	15.487	9.3611
	16.07	5.3947
	16.621	6.4965
	16.97	7.7257
	17.034	7.7257
	17.261	8.2875
	17.569	9.8212
	17.893	9.5384
	18.249	9.2248
	18.274	12.94
	18.873	9.7557
	19.165	8.9984
	19.294	8.8275
	19.602	10.153
	19.691	8.1357
	19.796	8.2502
	20.039	8.9084
	20.096	10.401
	20.469	10.041
	21.028	6.9929
	21.659	13.024
	21.781	11.981
	21.975	13.89
	22.194	9.2029
	22.664	13.97
	22.915	9.6375
	23.223	9.2248
	23.628	8.2284
	23.919	20.98
	24.122	9.613
	24.324	9.1412
	24.413	9.5384
	24.721	8.0548
	24.729	13.105
	25.523	13.239
	25.726	10.904
	25.952	10.715
	26.43	10.798
	26.479	10.336
	26.689	10.845
	27.184	15.287
	27.192	10.669
	27.362	9.3212
	27.994	11.391
	28.123	13.028
	28.326	14.654
	31.793	20.35
	31.841	11.382
	35.211	10.879
	35.308	13.915
	35.705	13.996
	35.729	13.114
	35.834	11.637
	35.932	16.575
	36.458	10.905
	36.717	14.859
	38.078	10.197
	38.329	15.159
	42.314	17.093
	43.019	11.891
	43.27	18.695
	45.854	12.214
	46.016	14.492
	47.887	17.611
	48.025	12.282
	50.965	21.734
	52.156	22.361
	55.639	12.431
	56.117	23.972
	58.766	14.679
	62.143	18.425
	64.889	21.066
	65.262	17.696
	66.404	17.593
	67.076	23.192
	75.986	17.146
	76.261	26.02
	88.266	28.429
	96.568	27.377
	107.11	29.717
	110.35	22.866
	122.47	21.994
	132.19	31.43
	137.85	24.161
	139.11	20.71
	143.65	31.427
	144.61	25.031
	168.43	45.859
	179	36.599
	205.46	26.828
	223.99	34.77
	263.99	53.437
	296.79	40.863
	426.64	60.949
	553.03	61.318
	751.4	70.366
	782.1	97.393
	837.69	77.53
	1082.8	89.188

## Sheet: Hillslope length
Data 1	Xc (m)		Data 2	Xc (m)		Data 3	Xc (m)		Data 4	Xc (m)
Xc for NW side	1694		Xc for SE side	1130		Xc for NW side	1885		Xc for SE side	1832
Southern Taiwan	1525		Southern Taiwan	1579		NE Sicily	1651		NE Sicily	1359
	1502			1263			1936			1545
	1143			1648			2064			1520
	1760			1668			1515			2044
	1897			1644			1414			2228
	1885			1691			1568			1390
	1923			1660			1716			1553
	1731			1490			1888			1581
	1806			1741			2050			1822
	1916			1470			1613			1357
	1263			1673			1221			1806
	1301			1408			1998			2007
	1254			1151			2323			1763
	1198			1572			1821			2264
	1612			1626						1997
	1206			1702						1323
	1436			1563						1457
	2101			1350						2178
	1091			1527
	1669			1720
				1799
				1441
				1660
				1492

## Sheet: Channel steepness
Data 1	ks (m)		Data 2	ks (m)		Data 3	ks (m)		Data 4	ks (m)
ks for NW side	0		ks for SE side	0		ks for NW side	0		ks for SE side	0
Southern Taiwan	0		Southern Taiwan	0		NE Sicily	0		NE Sicily	0
	0			0			0			0
	0			0			0			0
	0			0			0			0
	0			0			0			0
	0			0			0			0
	0			0			0			0
	0			0			0			0
	0			0			18.8036			19.5247
	0			0			26.2789			22.6936
	0			0			26.7862			39.259
	0			0			27.2641			43.5148
	0			0			27.8229			46.7734
	0			0			28.8251			47.3572
	0			0			29.0706			49.1949
	0			0			29.5451			50.5079
	0			0			29.6867			51.5354
	0			0			31.4713			56.924
	0			0			32.21			57.6247
	0			0			33.1413			59.4635
	0			0			35.0098			59.8755
	0			0			35.3098			60.7697
	0			0			36.9775			62.5163
	0			0			38.4128			63.8516
	0			0			38.6185			64.6011
	0			0			40.3083			66.4621
	0.195549			0			40.4567			67.5015
	0.224426			0			40.6883			69.2182
	0.225941			0			41.0531			70.1935
	0.246197			0			42.6708			70.2221
	0.294767			0			43.5906			70.531
	0.316645			0			44.9927			71.3087
	0.319525			0			45.7493			72.1352
	0.32115			0			46.6264			74.7328
	0.322791			0			47.0868			74.8483
	0.336766			0			47.1617			75.8732
	0.371709			0			47.5709			75.9753
	0.405212			0			47.8002			76.3582
	0.42925			0			48.5751			76.5827
	0.441283			0			49.1713			76.8675
	0.448774			0			49.9364			77.992
	0.465176			0			50.0865			78.1539
	0.496407			0			50.252			78.5924
	0.507829			0			50.7351			79.207
	0.510239			0			50.8968			79.8939
	0.537859			0			50.9888			80.4349
	0.540289			0			51.5849			81.5876
	0.54033			0			53.1594			82.646
	0.542003			0			53.6643			82.993
	0.548935			1.31024			53.9811			83.6749
	0.552416			1.76868			55.0508			86.2035
	0.554421			2.42114			55.2952			87.1911
	0.567708			2.50306			55.4248			88.1588
	0.572507			2.63395			55.6287			89.2928
	0.598019			2.78097			55.6884			89.5364
	0.608086			3.3529			55.9872			91.893
	0.610714			3.4425			56.7715			93.4566
	0.622595			3.53208			56.9034			94.5754
	0.651218			3.89025			57.6751			95.7476
	0.657495			3.91236			59.8083			96.0945
	0.670877			4.01451			60.4953			96.2579
	0.671057			4.08449			60.7138			96.4558
	0.676364			4.09864			61.1225			97.1715
	0.685019			4.16271			62.5303			98.3144
	0.704495			4.22945			62.632			98.3391
	0.706288			4.2668			62.644			101.363
	0.710336			4.59529			62.8262			102.689
	0.714108			4.61839			62.9073			103.082
	0.724596			4.66572			64.0259			103.084
	0.725911			4.86269			64.0409			103.78
	0.728683			4.92588			64.2943			104.237
	0.733974			5.22404			64.7526			104.304
	0.743562			5.23294			64.8201			106.275
	0.749658			5.32186			65.3525			106.297
	0.75452			5.57735			65.5144			106.422
	0.756274			5.91548			66.8679			106.597
	0.765137			5.94682			67.5104			107.441
	0.773211			5.98927			67.7291			107.818
	0.781582			6.02121			68.8795			108.008
	0.798535			6.26837			68.8881			108.063
	0.802664			6.29205			69.0457			108.109
	0.81419			6.38219			69.1465			108.37
	0.835938			6.39651			69.7729			108.751
	0.843838			6.42845			69.9855			110.487
	0.851214			6.43768			70.4803			111.396
	0.860023			6.45176			70.4965			111.831
	0.865319			6.46192			70.5548			112.256
	0.870554			6.46198			70.7186			112.881
	0.877537			6.4979			70.7242			113.402
	0.879383			6.9992			71.125			114.016
	0.880103			7.01779			71.1709			114.449
	0.884371			7.34165			71.3182			115.35
	0.885985			7.446			72.4887			115.594
	0.887151			7.49359			72.56			115.718
	0.908774			7.50102			72.617			116.687
	0.912503			7.59751			72.6944			118.92
	0.924532			7.68492			73.1933			119.581
	0.935093			7.771			73.3664			119.742
	0.945817			7.84904			73.6271			120.172
	0.946203			8.18723			73.6287			120.439
	0.957858			8.19766			74.3593			121.063
	0.959195			8.20931			74.7291			121.588
	0.959848			8.29762			74.731			122.575
	0.974804			8.31999			74.8431			123.456
	0.986131			8.34925			74.8497			124.06
	0.997706			8.36252			74.9174			124.384
	1.01045			8.38019			74.9786			124.891
	1.01435			8.38261			75.1634			126.109
	1.01727			8.41894			75.55			126.251
	1.01963			8.50261			75.9407			126.475
	1.05189			8.50447			76.1322			126.671
	1.05384			8.64493			76.3129			127.117
	1.05736			8.71107			76.3138			127.217
	1.07307			8.73066			77.3087			127.743
	1.07907			8.73708			77.3536			128.378
	1.08706			8.76399			77.3943			128.73
	1.0967			8.84175			77.5695			128.859
	1.10117			8.88635			77.6504			128.865
	1.10196			8.89014			77.691			128.891
	1.10605			8.90663			77.9176			128.915
	1.10814			8.93234			78.1256			128.918
	1.11181			8.93743			78.2688			129.776
	1.12207			8.97816			78.7491			130.048
	1.12353			9.028			79.1923			130.284
	1.12844			9.03941			79.3424			131.027
	1.13561			9.17578			79.3812			131.68
	1.14406			9.29281			80.1606			131.756
	1.15163			9.31388			80.466			132.563
	1.16317			9.32861			80.5866			132.567
	1.16787			9.34999			80.6905			132.662
	1.17629			9.35777			80.8267			133.737
	1.18939			9.46779			81.0592			134.021
	1.22338			9.47501			81.1064			134.319
	1.22403			9.51757			81.1331			134.597
	1.22815			9.53703			81.1669			134.608
	1.23267			9.54823			81.3587			135.247
	1.23672			9.5664			81.4196			135.908
	1.24038			9.60131			81.5619			136.043
	1.24142			9.60516			81.5773			136.211
	1.24866			9.64656			82.3254			136.369
	1.2511			9.66731			82.4034			136.587
	1.25356			9.6903			82.6148			136.915
	1.27958			9.72054			82.6935			137.122
	1.2802			9.72532			83.0341			137.41
	1.28126			9.82804			83.1664			137.448
	1.2881			9.83461			83.2954			138.17
	1.29534			9.95296			83.3956			139.05
	1.29751			10.006			83.5339			139.132
	1.32083			10.0265			83.7939			139.239
	1.32153			10.0628			83.8541			139.25
	1.32642			10.0865			84.1112			140.601
	1.33563			10.1067			84.1429			141.502
	1.35852			10.1607			84.2076			142.182
	1.36054			10.261			84.5724			142.251
	1.37384			10.288			84.6162			142.29
	1.37808			10.3946			84.6198			142.339
	1.3905			10.5728			84.6564			142.472
	1.3941			10.6022			85.2545			142.816
	1.40457			10.6077			85.5731			142.831
	1.40876			10.6182			85.8863			142.944
	1.40992			10.6995			86.1304			143.587
	1.41601			10.7035			86.1525			143.678
	1.4161			10.7078			86.2122			143.892
	1.41628			10.7231			86.229			144.445
	1.43415			10.8164			86.6891			144.493
	1.45129			10.8382			86.8007			145.25
	1.45375			10.8532			86.8276			145.368
	1.46403			10.9145			87.1946			145.591
	1.46826			11.0603			87.1989			145.699
	1.46898			11.1709			87.5137			145.778
	1.47694			11.1863			87.6108			145.906
	1.48198			11.1879			87.7784			145.933
	1.48364			11.1925			88.116			146.335
	1.49385			11.2429			88.2492			146.345
	1.50415			11.2721			88.3132			146.682
	1.50536			11.3177			88.3157			146.854
	1.51737			11.3272			88.5259			147.109
	1.51826			11.3672			88.8444			147.158
	1.51904			11.3764			88.9859			147.24
	1.53038			11.4576			89.376			147.559
	1.53465			11.4755			89.3789			147.871
	1.54092			11.4938			89.4819			148.304
	1.54117			11.5669			89.4891			149.067
	1.5436			11.6401			89.6289			149.156
	1.54868			11.6793			89.6504			149.465
	1.54878			11.8264			89.9189			149.624
	1.55263			11.9487			90.0611			150.298
	1.55824			11.9526			90.2142			150.451
	1.60223			11.9588			90.7271			150.709
	1.63855			12.1209			90.7995			150.951
	1.65514			12.1811			90.8914			151.163
	1.66505			12.2074			90.9359			151.805
	1.67745			12.2625			91.3447			151.806
	1.68102			12.2951			91.5491			152.445
	1.68115			12.3009			91.6716			152.806
	1.68321			12.3147			91.7254			152.948
	1.69229			12.3799			91.7281			152.951
	1.69849			12.4409			91.7299			153.444
	1.69938			12.5051			92.0396			153.669
	1.70014			12.6405			92.8205			153.791
	1.70283			12.6879			92.9057			154.1
	1.71573			12.7355			93.46			154.635
	1.71686			12.7378			93.6392			155.266
	1.71874			12.7405			93.7191			156.355
	1.72185			12.7898			93.7896			156.782
	1.72507			12.8145			93.9359			157.035
	1.73592			12.8238			94.025			157.589
	1.73724			12.833			94.0475			157.617
	1.74991			12.8729			94.113			157.968
	1.75607			13.0122			94.2193			158.088
	1.76822			13.0196			94.2545			158.237
	1.77229			13.0421			94.2887			158.463
	1.7745			13.0422			94.3461			159.35
	1.78129			13.0829			94.8706			159.847
	1.78749			13.0934			94.9937			160.457
	1.79114			13.1082			95.006			160.746
	1.79866			13.1424			95.1473			160.79
	1.81256			13.1735			95.6521			160.833
	1.85588			13.1888			95.6677			161.276
	1.8586			13.189			95.6756			161.401
	1.85873			13.2797			95.7488			161.498
	1.86471			13.2912			95.984			161.599
	1.86521			13.2981			95.9971			161.636
	1.87265			13.3751			96.4713			161.738
	1.87723			13.3766			97.2654			161.975
	1.89388			13.447			97.2974			162.252
	1.89991			13.4581			97.3567			162.298
	1.90019			13.4632			97.4621			163.138
	1.90209			13.5392			97.5567			163.283
	1.91835			13.6047			97.6438			163.978
	1.92252			13.6567			98.1092			164.1
	1.92653			13.7142			98.2226			164.204
	1.93644			13.79			98.4456			164.23
	1.9376			13.8874			98.573			164.72
	1.94383			13.8985			98.7077			166.084
	1.95031			13.9019			98.805			166.657
	1.95502			13.94			98.9409			166.668
	1.96865			13.9428			99.3969			166.682
	1.98123			13.9731			99.4705			167.681
	1.98221			13.9838			99.6437			168.128
	1.98778			14.0962			99.7993			168.148
	1.99375			14.1861			100.266			168.585
	1.99937			14.212			100.853			168.923
	2.01518			14.3378			101.172			169.249
	2.01756			14.363			101.179			169.409
	2.02713			14.3886			101.183			169.586
	2.02753			14.4201			101.223			169.672
	2.0324			14.4243			101.653			170.497
	2.0327			14.5755			101.716			170.682
	2.03419			14.6421			101.921			171.274
	2.03425			14.6548			101.987			171.935
	2.0368			14.6839			102.043			171.974
	2.0424			14.7273			102.067			172.402
	2.04664			14.7508			102.201			172.796
	2.04696			15.1502			102.211			172.866
	2.09303			15.2866			102.234			172.897
	2.09856			15.3294			102.276			172.976
	2.10661			15.3996			102.58			173.632
	2.10993			15.4062			102.583			173.672
	2.11366			15.4149			102.653			173.681
	2.12657			15.4414			102.709			173.714
	2.12881			15.4848			102.719			173.917
	2.14423			15.5016			102.857			174.053
	2.15032			15.5563			102.996			174.444
	2.1581			15.5856			103.008			174.737
	2.16085			15.6109			103.799			175.126
	2.16733			15.6808			104.069			176.092
	2.19277			15.6842			104.136			176.416
	2.19805			15.686			104.208			176.482
	2.20002			15.7346			104.282			176.542
	2.20363			15.8263			104.495			176.916
	2.20754			15.8461			104.643			177.794
	2.20823			15.8685			104.68			178.291
	2.21092			15.8738			105.077			178.716
	2.21319			15.8776			105.08			179.032
	2.21652			15.9135			105.488			179.039
	2.22357			15.946			105.581			179.751
	2.23128			15.9756			105.709			179.939
	2.23145			15.9861			106.101			180.835
	2.23733			16.0233			106.157			181.15
	2.24708			16.0501			106.179			181.169
	2.26096			16.0806			106.249			181.772
	2.26622			16.0824			106.561			182.775
	2.27541			16.1081			106.709			182.836
	2.27604			16.1126			106.93			183.318
	2.27993			16.1256			107.423			183.456
	2.28331			16.1334			107.707			183.757
	2.28507			16.1658			107.903			184.206
	2.30058			16.3085			108.065			184.384
	2.30163			16.3328			108.168			184.855
	2.30267			16.3447			108.275			185.143
	2.30568			16.494			108.343			185.916
	2.3073			16.5231			108.425			186.059
	2.32566			16.6533			108.51			186.82
	2.33268			16.811			108.563			187.296
	2.33818			17.0093			108.746			187.433
	2.33853			17.0122			108.784			189.618
	2.35081			17.0568			108.82			189.939
	2.3789			17.063			109.41			190.098
	2.38535			17.0897			109.552			191.189
	2.38539			17.1128			109.954			191.884
	2.39065			17.1403			109.986			191.923
	2.39714			17.2787			110.034			192.633
	2.41014			17.3344			110.111			193.144
	2.41024			17.3386			110.252			193.186
	2.4326			17.3436			110.354			193.853
	2.4328			17.3683			110.451			194.236
	2.44159			17.4866			110.674			194.489
	2.4565			17.51			110.734			194.513
	2.45943			17.6204			111.289			195.547
	2.4653			17.6254			111.642			195.846
	2.47996			17.6447			111.715			196.839
	2.50542			17.646			111.797			196.885
	2.52464			17.6479			111.898			197.08
	2.52732			17.6841			111.982			197.632
	2.53247			17.7096			112.702			198.033
	2.53551			17.746			112.824			198.136
	2.54023			17.7597			112.876			198.558
	2.57344			17.7982			112.882			198.686
	2.57473			17.8516			113.121			199.634
	2.57669			17.9055			113.207			200.463
	2.57908			17.9405			113.289			200.724
	2.58591			17.9479			113.366			201.255
	2.6009			17.9958			113.581			201.392
	2.60301			18.0316			113.754			201.931
	2.61883			18.0953			114.007			201.942
	2.63305			18.187			114.216			202.15
	2.64708			18.2431			114.244			202.906
	2.64766			18.2445			114.524			204.006
	2.65085			18.2629			114.54			204.008
	2.65273			18.4843			114.682			204.038
	2.65361			18.5264			115.126			204.306
	2.65971			18.5389			115.191			204.368
	2.67544			18.5568			115.412			204.444
	2.67639			18.5646			115.688			204.577
	2.68177			18.5706			115.794			205.404
	2.68769			18.5897			115.851			205.452
	2.68917			18.6057			116.006			205.696
	2.68984			18.6185			116.008			206.189
	2.69434			18.6214			116.121			206.893
	2.70218			18.7693			116.143			206.976
	2.70556			18.8728			116.16			207.487
	2.72983			18.8783			116.254			208.336
	2.73409			18.885			116.316			209.189
	2.73903			18.9469			116.504			210.445
	2.74219			18.9527			116.722			211.177
	2.75433			19.0244			116.74			211.412
	2.75782			19.1266			116.852			212.192
	2.76213			19.1347			116.898			212.227
	2.77616			19.3412			116.908			212.678
	2.78089			19.3421			116.924			212.872
	2.78283			19.3566			117.088			213.642
	2.78459			19.4208			117.139			213.658
	2.81899			19.4547			117.155			214.121
	2.82079			19.461			117.292			214.263
	2.82275			19.5783			117.997			214.472
	2.8532			19.6111			118.038			215.992
	2.85346			19.6866			118.085			216.43
	2.8549			19.6962			118.309			216.725
	2.8575			19.824			118.318			217.154
	2.85794			19.8384			118.505			217.243
	2.86091			19.965			118.545			217.363
	2.87682			20.0022			118.608			217.627
	2.8847			20.0074			118.686			218.256
	2.89585			20.3065			118.842			219.443
	2.89682			20.3086			118.918			219.728
	2.90052			20.349			119.103			220.746
	2.90787			20.4141			119.373			221.133
	2.91271			20.5097			119.585			221.608
	2.91598			20.5721			120.056			221.666
	2.91994			20.6629			120.128			221.784
	2.9242			20.7101			120.324			222.113
	2.94012			20.7407			120.371			222.336
	2.95149			20.7594			120.473			223.359
	2.95406			20.8326			120.569			223.905
	2.97034			20.8962			120.605			223.964
	2.97255			20.9953			120.626			225.191
	2.97379			21.1098			120.667			225.602
	2.97443			21.2336			120.792			225.653
	2.98228			21.2756			120.833			226.703
	2.98347			21.3039			121.22			227.302
	2.98383			21.4129			121.229			227.665
	2.98839			21.4199			121.233			229.844
	2.99241			21.4577			121.448			231.71
	2.99367			21.4663			121.598			232.729
	3.01475			21.4706			121.757			232.968
	3.02079			21.5326			121.934			235.25
	3.02336			21.5375			121.941			235.657
	3.02657			21.6585			122.088			235.7
	3.03482			21.6617			122.181			236.517
	3.03555			21.6703			122.313			236.753
	3.06126			21.691			122.403			237.161
	3.08219			21.7661			122.531			237.578
	3.08343			21.7807			122.578			237.978
	3.08404			21.8632			122.656			238.45
	3.08472			21.8791			122.787			238.704
	3.08787			21.897			122.791			239.231
	3.09563			22.2071			122.96			239.769
	3.11023			22.2472			122.975			240.316
	3.11669			22.3901			123.033			240.325
	3.12219			22.4109			123.285			241.053
	3.12296			22.423			123.288			241.483
	3.12435			22.435			123.333			241.977
	3.12754			22.45			123.682			242.858
	3.12891			22.586			124.006			243.559
	3.13345			22.7296			124.368			243.74
	3.13414			22.7326			124.447			244.967
	3.1381			22.8458			124.748			245.192
	3.15402			22.9083			125.24			245.969
	3.15802			22.9083			125.323			246.764
	3.16049			22.9436			125.772			248.318
	3.16517			22.9449			125.795			248.522
	3.16623			23.0299			126.245			248.568
	3.16911			23.0704			126.563			248.663
	3.17175			23.1038			127.09			248.966
	3.17318			23.1269			127.284			249.549
	3.17811			23.1561			127.548			249.603
	3.18443			23.1586			127.908			251.181
	3.19756			23.3346			128.001			251.749
	3.2067			23.3599			128.07			252.996
	3.20769			23.4006			128.527			254.215
	3.22408			23.4038			128.677			254.607
	3.23014			23.469			128.875			255.576
	3.23687			23.489			128.905			256.181
	3.23849			23.5049			129.339			257.048
	3.24328			23.5404			129.479			258.136
	3.25078			23.5705			129.545			258.198
	3.25708			23.582			129.628			258.579
	3.25852			23.6324			129.707			258.675
	3.27308			23.7174			130.045			258.859
	3.2746			23.7226			130.134			260.281
	3.27595			23.7868			130.144			262.8
	3.28849			23.801			130.165			263
	3.29195			23.8154			130.84			265.467
	3.29265			23.8659			130.843			265.557
	3.2985			23.9476			130.918			266.52
	3.29976			23.9792			131.012			266.629
	3.3001			24.1576			131.07			266.855
	3.30087			24.2112			131.094			267.446
	3.30244			24.2143			131.286			268.287
	3.31131			24.2241			131.751			268.824
	3.31169			24.3126			132.022			268.858
	3.31884			24.4047			132.057			270.326
	3.3192			24.4812			132.088			271.214
	3.31929			24.5788			132.289			272.285
	3.33823			24.6508			132.597			272.438
	3.35102			24.708			132.681			274.036
	3.35752			24.7321			132.705			276.455
	3.3626			24.7535			133.037			276.556
	3.36774			24.7829			133.225			277.439
	3.38919			24.8741			133.267			277.952
	3.39098			24.8812			133.47			280.421
	3.39512			24.9184			133.679			280.753
	3.40768			24.9216			133.835			282.109
	3.41097			24.929			133.836			283.117
	3.41285			24.9748			133.966			288.591
	3.41398			24.9993			133.992			290.227
	3.4158			25.0055			134.35			290.917
	3.4218			25.0248			134.442			293.902
	3.44365			25.0676			134.871			296.521
	3.45345			25.1538			135.112			297.681
	3.45793			25.5			135.42			300.181
	3.46519			25.5136			135.673			300.762
	3.4686			25.5476			135.72			304.374
	3.48092			25.5924			136.266			306.769
	3.48789			25.6124			136.516			307.471
	3.50089			25.6397			136.982			308.177
	3.51086			25.722			137.012			314.576
	3.52053			25.9095			137.361			315.194
	3.52475			25.9134			137.364			316.384
	3.52699			26.0118			137.42			321.776
	3.54179			26.0143			137.439			324.601
	3.54302			26.0214			137.451			328.402
	3.55426			26.1404			137.496			332.331
	3.56006			26.1474			137.966			337.956
	3.56012			26.1619			138.037			342.758
	3.57594			26.1656			138.104			348.415
	3.58304			26.1918			138.601			363.449
	3.59068			26.1956			138.622			366.928
	3.59647			26.2318			139.195			368.114
	3.5994			26.2676			139.203			375.25
	3.59961			26.2841			139.271			382.361
	3.60503			26.2937			139.289			405.899
	3.60671			26.3595			139.485			421.152
	3.63153			26.4632			139.577			450.044
	3.63868			26.5179			139.608			462.642
	3.63881			26.5223			140.248			494.338
	3.66089			26.561			140.496			657.466
	3.66449			26.599			140.651			714.851
	3.66566			26.6072			140.771			735.561
	3.66606			26.6088			140.839
	3.66949			26.617			140.878
	3.66957			26.6229			141.014
	3.67191			26.7505			141.03
	3.67732			26.8017			141.034
	3.67853			26.8144			141.436
	3.68136			26.8161			141.877
	3.68181			26.9344			141.981
	3.68381			27.0502			142.306
	3.68419			27.1258			142.517
	3.68775			27.1537			142.75
	3.69276			27.1934			142.769
	3.69619			27.2397			142.914
	3.70273			27.2457			143.076
	3.72065			27.2692			143.152
	3.72524			27.2927			143.32
	3.73448			27.3158			143.409
	3.75572			27.3317			143.433
	3.75645			27.3577			144.104
	3.76206			27.4406			144.212
	3.77858			27.513			144.623
	3.78876			27.6814			144.664
	3.79464			27.7344			144.748
	3.79867			27.761			145.371
	3.80217			27.8432			145.371
	3.81217			27.8878			145.671
	3.82402			27.9094			145.997
	3.82908			27.9604			146.163
	3.83159			27.9657			146.295
	3.8374			27.9807			146.675
	3.86472			28.2945			147.184
	3.87517			28.3191			147.217
	3.88637			28.3377			147.486
	3.89222			28.3839			147.619
	3.89301			28.3988			147.631
	3.90358			28.5358			147.687
	3.90897			28.7049			147.729
	3.92473			28.7521			147.828
	3.93323			28.7576			148.115
	3.94126			28.7656			148.32
	3.94711			28.7738			148.547
	3.95732			28.8074			149.091
	3.95878			28.8549			149.146
	3.96592			29.0022			149.169
	3.97173			29.0752			149.46
	3.97808			29.1676			149.702
	3.99071			29.1967			149.953
	3.9934			29.2037			150.824
	3.99782			29.2515			150.857
	4.0008			29.4092			151.658
	4.01339			29.4592			152.04
	4.01798			29.5546			152.787
	4.01912			29.5913			153.07
	4.02576			29.594			153.2
	4.02754			29.6162			153.46
	4.04519			29.6539			153.721
	4.04942			29.7051			154.041
	4.08081			29.7365			154.229
	4.09263			29.822			154.254
	4.09373			29.8487			154.716
	4.11226			29.8536			154.806
	4.11703			29.9301			155.197
	4.13215			29.9619			155.407
	4.13324			29.9646			155.412
	4.17315			29.997			155.614
	4.19233			30.0281			155.655
	4.20256			30.0382			155.8
	4.22419			30.0467			156.486
	4.23039			30.1183			156.506
	4.23382			30.1814			157.018
	4.2558			30.1967			157.022
	4.2846			30.2243			157.236
	4.30275			30.2968			157.405
	4.30733			30.3129			157.508
	4.33382			30.3328			157.554
	4.34563			30.4732			157.6
	4.36141			30.4793			157.763
	4.36899			30.4998			157.853
	4.37583			30.5242			157.861
	4.37811			30.5296			157.989
	4.37813			30.6099			158.066
	4.40938			30.6339			158.582
	4.41138			30.7171			158.781
	4.42282			30.7269			158.849
	4.42348			30.7393			159.138
	4.42499			30.746			159.216
	4.43588			30.8048			159.279
	4.44667			30.8114			159.396
	4.4489			30.8364			159.603
	4.45399			30.8415			159.644
	4.46276			30.9055			159.855
	4.46679			30.9514			159.931
	4.47005			31.0377			160.06
	4.47208			31.0488			160.312
	4.47425			31.0564			160.437
	4.47696			31.0828			160.53
	4.49187			31.089			160.662
	4.50251			31.1015			160.744
	4.50311			31.1115			161.035
	4.52473			31.1166			161.12
	4.5574			31.1623			161.185
	4.56173			31.2172			161.205
	4.56767			31.2648			161.392
	4.57981			31.3694			162.089
	4.58558			31.4077			162.189
	4.59044			31.4527			162.238
	4.6032			31.5856			162.456
	4.60424			31.7289			162.499
	4.6115			31.7711			162.908
	4.61213			31.871			163.059
	4.62449			31.9309			163.359
	4.62612			32.06			163.914
	4.6398			32.0611			164.12
	4.65506			32.0618			164.306
	4.66769			32.1241			164.315
	4.67925			32.1484			164.473
	4.69606			32.1876			164.714
	4.70265			32.287			164.936
	4.70596			32.3523			165.055
	4.73046			32.3706			165.215
	4.74548			32.4079			165.498
	4.74726			32.586			165.557
	4.7518			32.6403			165.821
	4.75977			32.6784			166.752
	4.77181			32.8381			167.35
	4.782			32.8442			167.694
	4.78561			32.9211			167.754
	4.80344			32.9662			168.684
	4.81165			32.9702			169.134
	4.81181			33.1168			169.415
	4.81288			33.1656			169.729
	4.81993			33.1891			169.834
	4.8264			33.199			170.148
	4.84043			33.2474			170.177
	4.84206			33.251			170.375
	4.86827			33.3152			170.918
	4.88143			33.3246			171.461
	4.89576			33.4295			171.599
	4.89661			33.479			171.746
	4.89754			33.4848			171.773
	4.91104			33.6026			171.98
	4.91976			33.7511			172.255
	4.9315			33.8446			172.407
	4.93393			33.9035			172.576
	4.93758			33.9611			172.754
	4.94939			33.9613			173.347
	4.96103			33.9626			173.367
	4.97271			33.9918			173.759
	4.97697			34.0213			174.08
	5.00033			34.0543			174.564
	5.00715			34.0579			174.696
	5.01775			34.1063			174.953
	5.01783			34.2165			175.021
	5.02167			34.2354			175.561
	5.02745			34.4137			176.066
	5.02845			34.4139			176.24
	5.03467			34.4701			176.411
	5.0377			34.4702			176.55
	5.05058			34.5278			176.692
	5.06227			34.5805			176.774
	5.06264			34.6634			176.791
	5.07436			34.6857			176.905
	5.07481			34.7211			177.191
	5.0819			34.7484			177.408
	5.09068			34.8258			177.431
	5.10456			34.8618			177.479
	5.10515			34.8737			177.687
	5.12345			34.8831			177.715
	5.12431			34.8966			177.806
	5.12865			34.912			178.84
	5.13021			34.943			179.071
	5.1326			35.0003			179.306
	5.14458			35.0578			179.563
	5.14549			35.0791			179.775
	5.14638			35.0795			179.931
	5.14663			35.1592			180.164
	5.15089			35.2019			180.255
	5.15773			35.2178			180.662
	5.15834			35.2218			180.861
	5.16609			35.2437			181.174
	5.17618			35.2551			181.441
	5.17782			35.4303			181.649
	5.19092			35.4424			182.039
	5.19617			35.448			182.059
	5.1975			35.5333			182.316
	5.20012			35.5447			182.531
	5.20102			35.5583			182.714
	5.20474			35.662			182.909
	5.205			35.6664			182.977
	5.23193			35.7272			183.24
	5.23491			35.7733			183.529
	5.24492			35.7866			183.64
	5.24542			35.8201			183.72
	5.24736			35.8476			184.202
	5.25092			35.9072			184.221
	5.2713			35.9673			184.717
	5.27478			36.0896			184.775
	5.27889			36.1216			185.068
	5.2891			36.1313			185.451
	5.30647			36.1345			185.465
	5.30748			36.147			185.59
	5.3192			36.1754			186.227
	5.32763			36.4594			186.399
	5.32958			36.5302			186.71
	5.33786			36.5829			187.025
	5.33804			36.6031			187.177
	5.34354			36.6801			187.417
	5.34578			36.681			187.417
	5.35924			36.6879			187.967
	5.37024			36.856			187.972
	5.37061			36.8736			188.6
	5.37424			36.9602			189.644
	5.37534			37.0294			189.993
	5.37628			37.0663			190.232
	5.37994			37.1037			190.393
	5.38304			37.1471			191.026
	5.38586			37.1585			191.22
	5.39131			37.1864			191.361
	5.39601			37.2372			191.482
	5.4076			37.2432			191.783
	5.41418			37.263			191.988
	5.43415			37.3469			192.482
	5.43555			37.4288			192.738
	5.45129			37.4527			192.88
	5.45181			37.4583			193.1
	5.45614			37.5495			193.101
	5.45954			37.5543			193.344
	5.46754			37.6011			193.582
	5.47175			37.6209			193.77
	5.47237			37.7145			193.827
	5.49232			37.8413			194.182
	5.49455			37.8812			194.281
	5.50495			38.0007			194.75
	5.5138			38.0133			194.78
	5.51472			38.1063			194.812
	5.52686			38.1378			194.873
	5.5364			38.1472			194.912
	5.53827			38.1531			195.278
	5.54148			38.2476			195.598
	5.54325			38.2532			195.953
	5.5501			38.2623			196.182
	5.56161			38.2694			196.379
	5.58637			38.3066			196.636
	5.60012			38.3217			196.729
	5.60867			38.3728			196.771
	5.60949			38.5236			197.378
	5.61028			38.5249			199.368
	5.611			38.5584			199.936
	5.61455			38.5719			200.317
	5.63263			38.5779			200.586
	5.64909			38.6331			200.623
	5.65481			38.6362			200.954
	5.65514			38.7129			201.148
	5.66702			38.7152			201.308
	5.66965			38.7491			201.696
	5.67145			38.8251			202.099
	5.67373			38.8771			202.342
	5.67524			38.8787			202.722
	5.6781			38.9074			203.689
	5.67949			38.9223			204.013
	5.68189			39.0351			204.156
	5.6991			39.0552			204.366
	5.70539			39.2298			204.825
	5.72012			39.2345			206.055
	5.73745			39.2412			206.056
	5.74544			39.3229			206.112
	5.78077			39.4901			206.195
	5.78131			39.5026			206.279
	5.8016			39.5632			206.916
	5.81394			39.5651			207.092
	5.84182			39.5826			207.258
	5.8445			39.6786			207.284
	5.84885			39.7847			207.456
	5.84974			39.7858			207.593
	5.85087			39.8358			208.486
	5.85614			39.8564			209.187
	5.86106			39.9288			209.457
	5.86298			39.965			209.691
	5.89477			40.1025			209.849
	5.8983			40.1323			209.851
	5.90051			40.2014			210.958
	5.90351			40.2323			211.753
	5.90444			40.2335			212.909
	5.91146			40.2387			213.207
	5.91302			40.2671			213.915
	5.92197			40.3662			213.969
	5.92321			40.387			214.315
	5.92467			40.4238			214.834
	5.93395			40.449			214.876
	5.93682			40.5392			216.607
	5.94027			40.6176			217.104
	5.9544			40.6273			217.369
	5.95617			40.6696			217.413
	5.95916			40.689			217.51
	6.00862			40.6978			217.547
	6.01972			40.7597			218.544
	6.04072			40.7913			219.099
	6.04908			40.8011			220.336
	6.06454			40.8426			220.726
	6.0658			40.8532			221.109
	6.07831			40.9046			221.555
	6.10085			40.9136			221.793
	6.11236			40.923			221.992
	6.11319			40.9772			222.205
	6.1209			40.979			222.436
	6.13806			41.0711			222.74
	6.1406			41.0737			223.359
	6.16132			41.0881			223.496
	6.16874			41.1114			223.598
	6.17293			41.149			223.683
	6.17788			41.1494			224.222
	6.18668			41.1715			225.258
	6.19008			41.2328			225.549
	6.19564			41.2355			225.6
	6.19571			41.3251			226.276
	6.20584			41.3651			227.058
	6.21106			41.3976			227.635
	6.21681			41.5931			230.364
	6.22189			41.7183			233.398
	6.22256			41.8027			233.853
	6.24333			41.8128			235.375
	6.24426			41.8403			235.943
	6.24866			41.8476			236.458
	6.29408			41.9183			236.762
	6.29552			41.9518			236.946
	6.29613			42.0795			238.244
	6.30676			42.1029			238.526
	6.31704			42.1126			238.704
	6.32059			42.1593			238.862
	6.32634			42.1631			242.255
	6.32869			42.1828			242.925
	6.33371			42.266			243.078
	6.33377			42.2761			243.666
	6.34661			42.397			243.834
	6.35238			42.5218			246.081
	6.35245			42.5887			247.118
	6.36824			42.5985			247.147
	6.37617			42.6082			247.489
	6.39089			42.616			247.717
	6.39702			42.6318			248.052
	6.39898			42.7263			248.446
	6.41251			42.7555			249.126
	6.41318			42.8741			251.56
	6.42208			42.8774			252.753
	6.46435			42.9131			253.325
	6.48553			42.9431			254.792
	6.48838			42.9567			255.229
	6.50496			42.9642			255.273
	6.51204			42.9878			255.864
	6.51579			43.0701			255.981
	6.51729			43.0702			256.388
	6.53888			43.2147			256.718
	6.55178			43.2455			257.227
	6.57315			43.3269			257.25
	6.57446			43.354			257.448
	6.59281			43.392			257.535
	6.59727			43.3972			258.137
	6.60687			43.4185			258.239
	6.61177			43.4934			260.022
	6.61583			43.5512			260.524
	6.61804			43.6656			261.758
	6.61992			43.7472			262.761
	6.6331			43.8058			262.985
	6.63521			43.9151			263.13
	6.63553			43.9785			263.326
	6.65148			44.0245			265.159
	6.6565			44.0325			265.836
	6.66003			44.1501			266.198
	6.66407			44.1762			268.028
	6.68393			44.261			270.54
	6.69323			44.276			272.301
	6.70387			44.2885			274.996
	6.71065			44.5449			275.578
	6.71138			44.589			276.889
	6.71558			44.6115			277.882
	6.71927			44.614			280.744
	6.72695			44.616			282.071
	6.73703			44.7098			282.126
	6.73794			44.7594			285.488
	6.75609			44.7926			289.654
	6.758			44.8434			290.358
	6.76722			44.8462			292.168
	6.79003			44.894			295.572
	6.79154			44.9059			296.407
	6.80007			44.9191			297.307
	6.81418			44.9677			298.713
	6.8148			44.9725			299.015
	6.83358			45.0115			299.429
	6.85317			45.0676			306.46
	6.85736			45.1167			309.187
	6.86222			45.2269			310.191
	6.87107			45.238			313.384
	6.87746			45.2831			315.171
	6.88065			45.3301			323.407
	6.88642			45.3467			329.413
	6.89701			45.4019			330.085
	6.89979			45.4109			343.283
	6.90791			45.4145			347.248
	6.92163			45.4234			348.697
	6.92809			45.446			352.491
	6.92831			45.6464			354.964
	6.94614			45.6466			379.54
	6.94764			45.6718			383.384
	6.95915			45.7257			413.216
	6.97628			45.8131			448.896
	6.97831			45.8305
	7.01023			45.8709
	7.01545			45.8962
	7.04108			45.939
	7.04801			45.9407
	7.06624			45.9464
	7.06671			45.9513
	7.07675			45.9846
	7.08815			45.9911
	7.09283			46.0068
	7.09453			46.1396
	7.11859			46.1461
	7.12187			46.1481
	7.12693			46.183
	7.13778			46.1988
	7.14063			46.2954
	7.14984			46.3138
	7.15218			46.4044
	7.16728			46.4234
	7.17155			46.4591
	7.18332			46.4988
	7.18684			46.5234
	7.19498			46.5455
	7.19949			46.588
	7.20476			46.6352
	7.22257			46.6379
	7.23493			46.7087
	7.25316			46.7109
	7.27478			46.7436
	7.29284			46.7785
	7.29313			46.786
	7.29402			46.7947
	7.29894			46.8446
	7.30274			46.878
	7.30588			47.0023
	7.31917			47.1036
	7.33051			47.1279
	7.341			47.1388
	7.34445			47.1688
	7.34562			47.2408
	7.34792			47.2864
	7.3481			47.4154
	7.35125			47.488
	7.36201			47.5132
	7.36579			47.5308
	7.37309			47.5351
	7.38064			47.6014
	7.38766			47.662
	7.39911			47.6909
	7.41818			47.8234
	7.44358			47.8372
	7.44642			47.8964
	7.46311			47.9009
	7.46396			47.904
	7.46995			47.9908
	7.50457			48.0131
	7.51026			48.0357
	7.51186			48.1343
	7.51186			48.1352
	7.51186			48.2129
	7.51186			48.3607
	7.51186			48.3776
	7.51773			48.3899
	7.5207			48.4303
	7.52403			48.4501
	7.52586			48.4689
	7.54074			48.472
	7.56301			48.4736
	7.56436			48.4998
	7.56814			48.619
	7.56914			48.6336
	7.57125			48.6387
	7.57447			48.6417
	7.57569			48.7212
	7.57703			48.7883
	7.58138			48.8113
	7.58281			48.8764
	7.6025			48.9156
	7.60433			48.9753
	7.60831			49.0387
	7.61095			49.1043
	7.61226			49.1469
	7.61537			49.353
	7.62155			49.3606
	7.6302			49.3655
	7.64943			49.4388
	7.67087			49.4522
	7.67301			49.4915
	7.67969			49.5132
	7.68941			49.5616
	7.69812			49.5764
	7.72541			49.6027
	7.74864			49.6513
	7.75102			49.7086
	7.75578			49.7132
	7.75926			49.7317
	7.7794			49.7422
	7.78485			49.9056
	7.78708			49.9383
	7.79938			49.9616
	7.81334			49.9876
	7.81801			50.0245
	7.81843			50.1937
	7.81853			50.2777
	7.83016			50.3435
	7.83126			50.3547
	7.8415			50.4203
	7.84782			50.4369
	7.85004			50.442
	7.86078			50.5198
	7.86885			50.5475
	7.8774			50.5902
	7.9021			50.6273
	7.90387			50.6568
	7.90918			50.7133
	7.91287			50.714
	7.92421			50.7332
	7.94527			50.7812
	7.94531			50.896
	7.94562			50.9712
	7.94746			50.9934
	7.94842			51.0372
	7.96324			51.039
	7.96757			51.0923
	7.97246			51.168
	7.97315			51.1759
	7.97478			51.2444
	7.97713			51.3196
	7.9896			51.3276
	7.99365			51.3397
	8.01923			51.3781
	8.04031			51.5253
	8.05557			51.5337
	8.06522			51.541
	8.07717			51.5458
	8.08588			51.5497
	8.0866			51.708
	8.08735			51.7245
	8.0982			51.7729
	8.10257			51.7984
	8.10457			51.8083
	8.11131			51.8546
	8.11458			51.8831
	8.13143			51.9778
	8.13169			52.016
	8.1426			52.0395
	8.15308			52.0923
	8.15649			52.1073
	8.17831			52.1128
	8.18305			52.1712
	8.18719			52.2641
	8.19827			52.3305
	8.20738			52.4442
	8.21441			52.4551
	8.23106			52.4728
	8.23112			52.499
	8.23383			52.5002
	8.24151			52.5299
	8.24497			52.5756
	8.24584			52.6119
	8.24968			52.6916
	8.25425			52.7186
	8.27841			52.7341
	8.2978			52.739
	8.34419			52.8218
	8.3471			52.9021
	8.3521			52.9096
	8.35265			52.9262
	8.36393			52.9551
	8.37165			52.9571
	8.417			53.0042
	8.41835			53.0167
	8.4266			53.0366
	8.42833			53.0413
	8.43065			53.073
	8.45002			53.1305
	8.45236			53.1488
	8.47202			53.1607
	8.47269			53.1738
	8.47296			53.1784
	8.48067			53.2128
	8.4844			53.2492
	8.48775			53.2667
	8.4914			53.274
	8.49294			53.3043
	8.49333			53.3207
	8.50275			53.382
	8.50558			53.3985
	8.50832			53.4193
	8.51326			53.5036
	8.52423			53.6043
	8.52495			53.6204
	8.53313			53.6208
	8.53702			53.645
	8.55512			53.6592
	8.58631			53.696
	8.59661			53.8609
	8.60241			53.8785
	8.60305			53.8949
	8.61115			53.9408
	8.61381			53.9474
	8.61966			53.9986
	8.62043			54.0035
	8.62172			54.0318
	8.62569			54.0498
	8.63674			54.0957
	8.64554			54.1269
	8.66766			54.1466
	8.67859			54.1479
	8.68218			54.183
	8.68672			54.1939
	8.69754			54.2776
	8.70982			54.3083
	8.75817			54.3255
	8.76979			54.3689
	8.77089			54.3897
	8.78504			54.4407
	8.80967			54.5584
	8.81386			54.5603
	8.81503			54.5906
	8.84651			54.6929
	8.84986			54.7007
	8.89385			54.7153
	8.91319			54.7356
	8.91552			54.7592
	8.92466			54.7768
	8.94312			54.7957
	8.95953			54.8018
	8.96244			54.8933
	8.96364			54.9217
	8.9816			54.9273
	8.99569			54.9338
	8.99581			54.9648
	9.00981			55.0131
	9.02143			55.0132
	9.05922			55.0372
	9.07505			55.0513
	9.08157			55.0849
	9.09464			55.2005
	9.09476			55.2044
	9.10006			55.214
	9.11772			55.2254
	9.13066			55.2295
	9.1394			55.2559
	9.1468			55.3107
	9.15131			55.3122
	9.15673			55.349
	9.1673			55.3509
	9.20648			55.357
	9.20698			55.4099
	9.20977			55.4904
	9.23353			55.5319
	9.23481			55.5918
	9.23981			55.6282
	9.25267			55.6322
	9.25482			55.6487
	9.2609			55.6572
	9.27163			55.7149
	9.28747			55.7742
	9.31344			55.7881
	9.31948			55.8895
	9.32167			55.914
	9.33409			55.9147
	9.34408			55.9198
	9.36031			55.9339
	9.36188			56.112
	9.36358			56.1273
	9.38481			56.1309
	9.39434			56.2141
	9.39751			56.3097
	9.40063			56.3097
	9.41104			56.3815
	9.41324			56.3917
	9.42425			56.4457
	9.45941			56.4553
	9.46434			56.4624
	9.46538			56.4763
	9.48362			56.4917
	9.50993			56.4977
	9.51379			56.5476
	9.52511			56.5811
	9.52732			56.6372
	9.52823			56.6898
	9.54548			56.6912
	9.54986			56.7166
	9.55718			56.7208
	9.55729			56.7951
	9.55783			56.7996
	9.57451			56.8067
	9.58306			56.878
	9.585			56.8973
	9.60909			56.9594
	9.60937			56.992
	9.61006			57.0155
	9.61143			57.0397
	9.61447			57.0596
	9.62501			57.1178
	9.6272			57.1324
	9.63138			57.1413
	9.64205			57.1613
	9.64349			57.183
	9.67236			57.2221
	9.67822			57.2377
	9.68128			57.2559
	9.68503			57.2778
	9.69568			57.2872
	9.72171			57.3031
	9.72528			57.3071
	9.73159			57.3131
	9.7347			57.3133
	9.74221			57.3249
	9.77873			57.3615
	9.78382			57.3774
	9.78791			57.4254
	9.79536			57.4441
	9.829			57.4482
	9.87863			57.4882
	9.90604			57.5336
	9.90656			57.5647
	9.91697			57.5919
	9.91762			57.6178
	9.92304			57.6215
	9.92624			57.7055
	9.94681			57.7064
	9.95708			57.7255
	9.96299			57.7546
	9.96845			57.7632
	9.97928			57.8248
	9.98461			57.8394
	9.99391			57.8651
	9.99452			57.8669
	9.99941			57.9333
	10.0029			57.9555
	10.0042			57.9748
	10.0063			57.9912
	10.0137			57.9936
	10.0399			58.0134
	10.0616			58.042
	10.0672			58.0795
	10.0705			58.1754
	10.112			58.1926
	10.1275			58.2445
	10.1399			58.2484
	10.1446			58.3677
	10.148			58.4029
	10.1553			58.4388
	10.1595			58.4398
	10.1597			58.4506
	10.161			58.4955
	10.1632			58.5944
	10.1769			58.6818
	10.1803			58.722
	10.1936			58.7419
	10.1982			58.8057
	10.225			58.8146
	10.2306			58.8196
	10.2432			58.8255
	10.2435			58.843
	10.2437			58.8648
	10.2456			58.8982
	10.2469			58.9332
	10.2556			59.0007
	10.259			59.047
	10.2742			59.0946
	10.2754			59.1775
	10.2802			59.1823
	10.3061			59.2034
	10.3073			59.2099
	10.3409			59.2281
	10.3638			59.3119
	10.3662			59.3231
	10.3784			59.3939
	10.4007			59.4619
	10.4127			59.5096
	10.4567			59.5212
	10.468			59.5298
	10.4701			59.6269
	10.4744			59.6698
	10.4745			59.7832
	10.4798			59.8051
	10.4826			59.8291
	10.4912			59.8314
	10.4948			59.9016
	10.51			59.922
	10.5266			59.9472
	10.5367			59.9863
	10.5618			60.0158
	10.5621			60.0553
	10.5627			60.0732
	10.5703			60.0981
	10.5711			60.1157
	10.5751			60.2025
	10.578			60.228
	10.5847			60.2934
	10.5926			60.2966
	10.5967			60.323
	10.6136			60.3494
	10.6182			60.3596
	10.6287			60.365
	10.6348			60.4152
	10.6452			60.4236
	10.6545			60.4242
	10.6566			60.5336
	10.6673			60.5903
	10.6677			60.6207
	10.6991			60.6839
	10.7046			60.7105
	10.7094			60.7609
	10.7108			60.7622
	10.722			60.7935
	10.722			60.807
	10.7266			60.8362
	10.7339			60.8673
	10.7492			60.8941
	10.7533			60.9637
	10.754			61.0142
	10.7614			61.0414
	10.802			61.0451
	10.8429			61.0624
	10.852			61.1902
	10.871			61.2102
	10.9075			61.2428
	10.9157			61.2475
	10.9314			61.2772
	10.9426			61.2885
	10.9446			61.359
	10.9505			61.3716
	10.9642			61.3973
	10.9881			61.4413
	10.9903			61.5026
	11.0175			61.5042
	11.0244			61.5277
	11.0455			61.5615
	11.0468			61.5728
	11.0483			61.5957
	11.0487			61.6379
	11.0519			61.6525
	11.0537			61.6679
	11.075			61.6993
	11.0753			61.7457
	11.0869			61.7556
	11.0883			61.7601
	11.0923			61.8361
	11.1018			61.8367
	11.1026			61.9333
	11.1175			62.0044
	11.1199			62.1217
	11.1214			62.1408
	11.1698			62.158
	11.1773			62.1735
	11.199			62.174
	11.2078			62.2001
	11.2108			62.2045
	11.2133			62.2308
	11.22			62.2814
	11.2365			62.307
	11.2439			62.3185
	11.2442			62.3821
	11.2511			62.4074
	11.2786			62.4503
	11.2846			62.4599
	11.2882			62.4797
	11.3052			62.5508
	11.3066			62.5577
	11.3069			62.6096
	11.3935			62.6356
	11.3947			62.6392
	11.3992			62.6414
	11.404			62.6495
	11.4047			62.7458
	11.4051			62.7534
	11.4206			62.8268
	11.4332			62.9311
	11.4674			62.9495
	11.4811			62.9662
	11.4845			63.0833
	11.501			63.1029
	11.5139			63.1332
	11.5159			63.1791
	11.5241			63.1932
	11.5507			63.1934
	11.569			63.2059
	11.5786			63.3164
	11.5848			63.3419
	11.5903			63.3712
	11.6011			63.3886
	11.6218			63.3957
	11.6223			63.3992
	11.6259			63.4123
	11.6353			63.456
	11.6597			63.4835
	11.665			63.4877
	11.6716			63.549
	11.6923			63.6851
	11.6923			63.7137
	11.7057			63.7372
	11.7136			63.7635
	11.7143			63.8864
	11.7183			64.018
	11.7222			64.0589
	11.7645			64.1516
	11.7837			64.1593
	11.7913			64.1594
	11.7965			64.2364
	11.8127			64.2386
	11.8385			64.2528
	11.8584			64.332
	11.8627			64.3904
	11.8709			64.429
	11.878			64.4744
	11.8789			64.4906
	11.8912			64.5235
	11.8921			64.5326
	11.901			64.5481
	11.9135			64.5625
	11.9381			64.6111
	11.962			64.7011
	11.9836			64.7783
	11.9974			64.8137
	12.0006			64.83
	12.0495			64.8846
	12.0496			64.9348
	12.0611			64.9437
	12.0625			64.9466
	12.1193			64.9841
	12.1317			65.0801
	12.1494			65.0948
	12.155			65.1794
	12.1904			65.1875
	12.1992			65.2064
	12.2039			65.2534
	12.2457			65.2742
	12.2478			65.3598
	12.2568			65.4282
	12.2757			65.4549
	12.2806			65.4791
	12.2843			65.5318
	12.2983			65.536
	12.2991			65.5569
	12.3064			65.5741
	12.3401			65.578
	12.3433			65.6813
	12.3788			65.6851
	12.3892			65.7587
	12.4173			65.8371
	12.4209			65.8567
	12.4239			65.9008
	12.4524			65.9117
	12.4595			65.9634
	12.469			65.9641
	12.4757			65.978
	12.4792			66.0223
	12.4954			66.0298
	12.4996			66.0557
	12.5155			66.0662
	12.5185			66.1042
	12.53			66.1056
	12.5387			66.1134
	12.5862			66.1545
	12.614			66.1555
	12.6149			66.1641
	12.6221			66.1781
	12.6247			66.2246
	12.6518			66.2327
	12.6699			66.2328
	12.6972			66.2503
	12.7111			66.2686
	12.7135			66.2875
	12.7141			66.3228
	12.7226			66.3542
	12.7234			66.4416
	12.7337			66.6284
	12.7624			66.6767
	12.7763			66.7544
	12.7808			66.7876
	12.8096			66.808
	12.8161			66.8098
	12.8447			66.8617
	12.8469			66.913
	12.8678			66.9685
	12.8921			66.9756
	12.8926			67.0198
	12.9029			67.0579
	12.9247			67.1885
	12.9308			67.2404
	12.9343			67.2465
	12.9414			67.2484
	12.9592			67.3561
	12.9814			67.4065
	12.9908			67.4117
	13.0023			67.4853
	13.0074			67.495
	13.0265			67.5457
	13.0279			67.5842
	13.0387			67.649
	13.0597			67.6984
	13.0652			67.8131
	13.0807			67.8288
	13.0847			67.8803
	13.1294			67.8879
	13.1413			67.9561
	13.149			67.977
	13.1532			68.0045
	13.1542			68.0298
	13.1606			68.059
	13.1683			68.0688
	13.1797			68.0797
	13.1823			68.1371
	13.192			68.2107
	13.2163			68.2135
	13.2229			68.244
	13.2907			68.38
	13.2981			68.3924
	13.3079			68.4018
	13.3298			68.4268
	13.3313			68.4449
	13.358			68.4519
	13.3618			68.4533
	13.3774			68.4639
	13.383			68.4712
	13.3913			68.6122
	13.4275			68.6343
	13.4437			68.6438
	13.4692			68.6571
	13.48			68.6609
	13.537			68.6961
	13.5651			68.7089
	13.5693			68.7319
	13.5935			68.7663
	13.595			68.7779
	13.6127			68.8802
	13.6247			68.8876
	13.6468			68.925
	13.691			68.9278
	13.7288			69.0126
	13.7295			69.0311
	13.7307			69.058
	13.7349			69.1022
	13.7515			69.1444
	13.7562			69.1853
	13.7612			69.2497
	13.7652			69.314
	13.7996			69.3686
	13.8092			69.4025
	13.811			69.4162
	13.8308			69.446
	13.8389			69.464
	13.8779			69.501
	13.8869			69.5083
	13.8958			69.5221
	13.9066			69.5539
	13.9207			69.5749
	13.9219			69.686
	14.0188			69.6987
	14.0259			69.7128
	14.0582			69.7609
	14.07			69.7731
	14.0754			69.8161
	14.0857			69.8311
	14.0859			69.8501
	14.0873			69.8832
	14.1136			69.8898
	14.1239			69.9141
	14.1448			69.9621
	14.1461			69.9933
	14.1565			69.9935
	14.159			69.9942
	14.1602			69.9973
	14.1702			70.0537
	14.1849			70.0754
	14.2329			70.0794
	14.2359			70.0889
	14.2483			70.0983
	14.2594			70.1453
	14.262			70.1984
	14.2872			70.2033
	14.3146			70.256
	14.3426			70.3877
	14.3619			70.399
	14.362			70.5385
	14.4197			70.6761
	14.4289			70.6957
	14.4504			70.7431
	14.4642			70.8008
	14.5017			70.8225
	14.5337			70.8321
	14.5426			70.9084
	14.5543			70.9232
	14.5633			70.9274
	14.5841			70.9305
	14.5989			70.9423
	14.6022			71.0858
	14.6039			71.1087
	14.613			71.1418
	14.6301			71.1495
	14.6309			71.1819
	14.644			71.2107
	14.6472			71.2439
	14.669			71.2991
	14.7039			71.3144
	14.7079			71.3427
	14.7157			71.4148
	14.7202			71.4472
	14.7221			71.4533
	14.7539			71.4652
	14.7629			71.5689
	14.7879			71.689
	14.8449			71.7163
	14.8515			71.7206
	14.8829			71.7212
	14.8841			71.7332
	14.9026			71.8154
	14.9451			71.8229
	14.9745			71.8432
	14.9953			71.8747
	15.0055			71.9928
	15.0185			72.0066
	15.021			72.042
	15.048			72.136
	15.0972			72.1559
	15.1006			72.1831
	15.1032			72.2058
	15.1496			72.3023
	15.1715			72.307
	15.1836			72.31
	15.1925			72.3468
	15.2472			72.3783
	15.2598			72.4266
	15.2798			72.4319
	15.2924			72.439
	15.2981			72.5571
	15.3188			72.5654
	15.3275			72.5894
	15.3385			72.7359
	15.3403			72.7715
	15.346			72.7717
	15.3489			72.7763
	15.3511			72.8041
	15.3564			72.8116
	15.4358			72.8541
	15.4359			73.016
	15.4551			73.0403
	15.4921			73.0467
	15.5041			73.2479
	15.5226			73.2758
	15.528			73.2984
	15.54			73.3428
	15.5596			73.3565
	15.5866			73.3633
	15.5901			73.3917
	15.5921			73.4089
	15.6004			73.521
	15.6473			73.5236
	15.6596			73.5242
	15.6659			73.5452
	15.6815			73.5802
	15.6858			73.6599
	15.6929			73.7119
	15.6941			73.7554
	15.6948			73.7652
	15.7001			73.7714
	15.7051			73.8258
	15.7138			73.8623
	15.7249			73.8752
	15.7569			73.8755
	15.7848			73.9419
	15.7964			73.9587
	15.8337			73.9674
	15.849			74.0255
	15.8649			74.1275
	15.8671			74.1388
	15.8676			74.1595
	15.8787			74.1877
	15.8805			74.2418
	15.9154			74.3894
	15.916			74.4767
	15.943			74.4851
	15.9522			74.5687
	15.9699			74.5755
	15.9879			74.6831
	15.9972			74.7831
	16.0029			74.8707
	16.0156			74.933
	16.0488			74.9728
	16.0823			74.9973
	16.0976			75.0365
	16.1004			75.0409
	16.1241			75.1331
	16.1303			75.1728
	16.1349			75.223
	16.1535			75.2232
	16.1627			75.2653
	16.1807			75.3145
	16.1825			75.3268
	16.1894			75.3386
	16.2285			75.3646
	16.2369			75.3656
	16.2401			75.3716
	16.2553			75.3951
	16.2583			75.405
	16.2683			75.48
	16.2707			75.4863
	16.2738			75.4913
	16.2778			75.4979
	16.2851			75.5081
	16.2976			75.5282
	16.3036			75.5502
	16.3142			75.6082
	16.3196			75.7437
	16.374			75.7728
	16.3784			75.7963
	16.3839			75.8492
	16.3854			75.8509
	16.3931			75.8578
	16.4302			75.8997
	16.4356			75.9064
	16.4394			75.9154
	16.4423			75.916
	16.4685			75.9166
	16.4769			75.9361
	16.4833			76.0241
	16.4871			76.0744
	16.4882			76.1345
	16.4971			76.1431
	16.5045			76.1477
	16.5085			76.1898
	16.5091			76.219
	16.5313			76.2592
	16.5469			76.335
	16.5588			76.3453
	16.5698			76.455
	16.5955			76.5379
	16.6037			76.5846
	16.6112			76.6693
	16.6157			76.713
	16.636			76.791
	16.6532			76.7969
	16.6553			76.8213
	16.6614			76.8579
	16.6724			76.8995
	16.6742			77.1432
	16.6764			77.1462
	16.6925			77.2463
	16.6962			77.27
	16.7142			77.3287
	16.7413			77.3367
	16.7718			77.3943
	16.7856			77.4426
	16.7982			77.5014
	16.8112			77.5059
	16.8229			77.6428
	16.833			77.6652
	16.8519			77.6951
	16.8791			77.7383
	16.8889			77.7596
	16.8932			77.7955
	16.9142			77.802
	16.9167			77.8081
	16.9176			77.8152
	16.9196			77.8369
	16.932			77.8537
	16.9385			77.8601
	16.9488			77.8694
	16.9629			77.9136
	16.9845			77.9153
	16.9917			77.9169
	16.9942			77.919
	17.0004			77.9586
	17.0014			77.9852
	17.0053			77.9905
	17.031			78.1915
	17.0326			78.2006
	17.0546			78.2022
	17.061			78.2437
	17.0715			78.2936
	17.1041			78.3088
	17.1051			78.318
	17.1117			78.3885
	17.1229			78.3911
	17.1341			78.4061
	17.1376			78.4448
	17.1408			78.4478
	17.1677			78.448
	17.1869			78.4629
	17.211			78.5015
	17.2157			78.503
	17.2201			78.5052
	17.2253			78.5059
	17.2435			78.5246
	17.2551			78.5812
	17.2627			78.5827
	17.2939			78.706
	17.2949			78.7082
	17.3211			78.7084
	17.3232			78.7217
	17.3292			78.7432
	17.3666			78.7525
	17.3703			78.8512
	17.3874			78.8818
	17.3878			78.9335
	17.4008			78.9756
	17.4034			78.9881
	17.4232			79.056
	17.4347			79.0566
	17.441			79.1933
	17.4416			79.2045
	17.446			79.2822
	17.4698			79.3137
	17.47			79.3584
	17.4881			79.363
	17.5226			79.3697
	17.5255			79.3931
	17.5345			79.5585
	17.5456			79.5805
	17.5914			79.6257
	17.6262			79.6446
	17.6357			79.6634
	17.6492			79.7027
	17.6576			79.7331
	17.6716			79.7387
	17.6887			79.7474
	17.7023			79.751
	17.7087			79.7637
	17.7199			79.7788
	17.7747			79.7933
	17.7783			79.8423
	17.8007			79.8558
	17.8045			79.8886
	17.812			79.8902
	17.8148			79.9228
	17.8246			79.9324
	17.8435			79.9527
	17.859			79.9906
	17.8713			80.0445
	17.879			80.0568
	17.8912			80.0823
	17.8931			80.0936
	17.9024			80.1107
	17.9209			80.1314
	17.9316			80.1604
	17.9843			80.2282
	18.0184			80.2419
	18.0438			80.2586
	18.0466			80.2992
	18.0593			80.3287
	18.0701			80.3736
	18.082			80.4253
	18.0895			80.4322
	18.1225			80.4827
	18.143			80.5097
	18.2265			80.5383
	18.2283			80.566
	18.2732			80.5809
	18.2738			80.6
	18.2792			80.6878
	18.3293			80.7536
	18.3585			80.7735
	18.3842			80.861
	18.3896			80.9095
	18.4119			80.9111
	18.4244			80.9129
	18.4329			80.9372
	18.4405			80.9438
	18.4428			80.9458
	18.445			80.9918
	18.4539			81.0369
	18.4836			81.1466
	18.4977			81.2253
	18.5097			81.2847
	18.5169			81.3271
	18.5173			81.4126
	18.5237			81.4268
	18.5239			81.4316
	18.5322			81.6211
	18.5371			81.6811
	18.5525			81.6962
	18.5628			81.7031
	18.5667			81.7271
	18.575			81.8536
	18.5867			81.984
	18.5898			82.0423
	18.602			82.0655
	18.6107			82.1061
	18.6432			82.1087
	18.648			82.1303
	18.6522			82.2006
	18.6817			82.2227
	18.7194			82.2377
	18.7252			82.258
	18.7342			82.2648
	18.778			82.283
	18.7795			82.2906
	18.8391			82.3542
	18.8471			82.3916
	18.8674			82.4402
	18.8897			82.4817
	18.8969			82.5014
	18.8988			82.5086
	18.9058			82.5173
	18.9261			82.5527
	18.938			82.5847
	18.9779			82.5867
	18.9841			82.5968
	19.0234			82.6078
	19.0387			82.6731
	19.0428			82.6842
	19.0603			82.8447
	19.0651			82.8508
	19.0895			82.9051
	19.1142			82.9084
	19.1224			82.9295
	19.1641			83.0252
	19.1982			83.0744
	19.2094			83.0868
	19.2268			83.0921
	19.2294			83.1569
	19.2427			83.1585
	19.2677			83.2104
	19.276			83.2145
	19.2857			83.2201
	19.32			83.2472
	19.3354			83.261
	19.3492			83.2612
	19.3555			83.2649
	19.4122			83.2825
	19.4124			83.2836
	19.4358			83.2978
	19.4358			83.3018
	19.4386			83.3158
	19.4396			83.3256
	19.4454			83.3962
	19.4616			83.4354
	19.5257			83.4398
	19.5792			83.4429
	19.5851			83.4663
	19.5991			83.5607
	19.6161			83.6431
	19.6201			83.6895
	19.6323			83.7884
	19.6397			83.8002
	19.6644			83.845
	19.7341			83.8849
	19.737			83.958
	19.7448			83.971
	19.7534			84.0164
	19.7622			84.0313
	19.7633			84.035
	19.7726			84.1206
	19.7735			84.128
	19.7984			84.1515
	19.8698			84.2024
	19.9032			84.2156
	19.9034			84.2298
	19.9084			84.282
	19.9231			84.2843
	19.9415			84.3445
	19.9615			84.3637
	19.9988			84.3669
	20.006			84.3864
	20.0333			84.4255
	20.0401			84.4385
	20.0489			84.5044
	20.0554			84.6285
	20.066			84.6677
	20.0733			84.7254
	20.0797			84.7644
	20.0902			84.8608
	20.1056			84.866
	20.1606			84.8672
	20.1837			84.8969
	20.2094			84.9574
	20.2282			84.9598
	20.2611			84.9859
	20.3481			85.048
	20.3692			85.0924
	20.3693			85.1067
	20.3831			85.132
	20.3919			85.1792
	20.397			85.2458
	20.4134			85.2826
	20.4196			85.3301
	20.4265			85.3556
	20.4351			85.363
	20.4476			85.4813
	20.45			85.4983
	20.4539			85.5649
	20.4686			85.5675
	20.5048			85.6391
	20.5082			85.6587
	20.5299			85.7119
	20.5405			85.7466
	20.5473			85.8123
	20.5486			85.8877
	20.55			85.8991
	20.5751			85.9038
	20.5871			85.9231
	20.6076			85.9383
	20.6221			85.984
	20.6444			85.9853
	20.6643			86.0748
	20.6668			86.1576
	20.6681			86.1854
	20.6933			86.1901
[truncated: 9,156 more rows]
